# Supplementary material for: The Mechanism of Lavender Essential Oil in the Treatment of Acute Colitis Based on “Quantity–Effect” Weight Coefficient Network Pharmacology
Source: Front Pharmacol. 2021 Apr 22;12:644140. doi: 10.3389/fphar.2021.644140 (PMC8107818; doi:10.3389/fphar.2021.644140)
Supplement: Supplementary file 1 [file table2.xlsx]

## Sheet: Sheet4
After CC weight coefficient ranking				Before CC weight coefficient ranking
Description	Weight score			Description	Pvalue
membrane raft	26535.9			membrane raft	5.51493e-18
membrane microdomain	26535.9			membrane microdomain	5.98936e-18
membrane region	26535.9			membrane region	1.70637e-17
glutamatergic synapse	17532.4			plasma membrane raft	3.89418e-10
focal adhesion	16484.3			caveola	1.70888e-09
cell-substrate junction	16484.3			transferase complex, transferring phosphorus-containing groups	3.60195e-09
synaptic membrane	15082.1			external side of plasma membrane	2.21983e-07
vesicle lumen	14679.2			protein kinase complex	2.41662e-07
external side of plasma membrane	14436.1			serine/threonine protein kinase complex	6.36004e-07
postsynaptic membrane	14202.1			basolateral plasma membrane	6.84139e-07
plasma membrane raft	12547.5			vesicle lumen	8.5155e-07
integral component of presynaptic membrane	12375.9			ficolin-1-rich granule	1.2461e-06
intrinsic component of presynaptic membrane	12375.9			ficolin-1-rich granule lumen	1.2461e-06
integral component of synaptic membrane	12375.9			cytoplasmic side of membrane	1.3173e-06
presynaptic membrane	12375.9			integral component of presynaptic membrane	1.62189e-06
intrinsic component of synaptic membrane	12375.9			mast cell granule	3.62462e-06
apical part of cell	12288.2			vacuolar lumen	3.80637e-06
cytoplasmic vesicle lumen	12278.7			cytoplasmic vesicle lumen	3.87046e-06
secretory granule lumen	12194			intrinsic component of presynaptic membrane	3.89702e-06
caveola	12106.6			cyclin-dependent protein kinase holoenzyme complex	7.53193e-06
perikaryon	11781.2			cytoplasmic side of plasma membrane	1.52396e-05
nuclearenvelope	11589.8			phosphatidylinositol 3-kinase complex	1.53437e-05
integral component of postsynaptic membrane	11495.9			secretory granule lumen	1.5491e-05
intrinsic component of postsynaptic membrane	11495.9			apical part of cell	2.85191e-05
early endosome	11460.8			transcription regulator complex	6.18197e-05
ficolin-1-rich granule	10412.2			basal plasma membrane	0.000248963
ficolin-1-rich granule lumen	10412.2			postsynaptic membrane	0.000307251
basolateral plasma membrane	10039			integral component of synaptic membrane	0.000329266
cytoplasmic side of membrane	9760.27			integral component of postsynaptic membrane	0.000331901
cytoplasmic region	9539.65			presynaptic membrane	0.000359122
apical plasma membrane	8858.75			intrinsic component of postsynaptic membrane	0.000427876
neuron projection membrane	8837.75			dendrite cytoplasm	0.000526412
plasma membrane bounded cell projection cytoplasm	8580.09			azurophil granule lumen	0.000529498
transferase complex, transferring phosphorus-containing groups	8080.47			intrinsic component of synaptic membrane	0.000543341
collagen-containing extracellularmatrix	7948.75			microvillus	0.000594513
microvillus	7892.29			extrinsic component of membrane	0.000646665
endocytic vesicle	7570.96			apical plasma membrane	0.000739524
vacuolarlumen	7535.95			focal adhesion	0.000778203
protein kinase complex	7045.02			cell-substrate junction	0.000926616
peroxisome	6286.25			basal part of cell	0.00101368
microbody	6286.25			endolysosome	0.00133565
axon terminus	6244.61			synaptic membrane	0.00134323
neuron projection terminus	6244.61			transcription repressor complex	0.00156537
neuron projection cytoplasm	6120.67			myelin sheath	0.00180939
dendrite cytoplasm	6084.43			perikaryon	0.0018129
serine/threonine protein kinase complex	5728.89			RNA polymerase II transcription regulator complex	0.00216793
cytoplasmic side of plasma membrane	5575.36			calyx of Held	0.0022952
myelin sheath	4901.79			plasma membrane signaling receptor complex	0.00234071
cyclin-dependent protein kinase holoenzyme complex	4696.47			glutamatergic synapse	0.00241917
endosome lumen	4544.17			peroxisomal matrix	0.00263051
extrinsic component of membrane	4401.75			microbody lumen	0.00263051
basal plasma membrane	4355.75			neuron projection cytoplasm	0.00283843
basal part of cell	4355.75			tertiary granule lumen	0.00322942
Wnt signalosome	4100.35			axon terminus	0.00331843
plasma membrane signaling receptor complex	4037.88			early endosome	0.00336747
azurophil granule lumen	3976.41			peroxisome	0.00429153
primar4y lysosome	3976.41			microbody	0.00429153
azurophil granule	3976.41			lysosomal lumen	0.0043345
transcription regulator complex	3771.28			neuron projection membrane	0.00469317
peroxisomal matrix	3754.18			extrinsic component of cytoplasmic side of plasma membrane	0.00493871
microbody lumen	3754.18			nuclear envelope lumen	0.00519969
lysosomal lumen	3559.54			CD40 receptor complex	0.00630893
extrinsic component of cytoplasmic side of plasma membrane	3351.32			neuron projection terminus	0.00642818
mast cell granule	2888.88			nuclear envelope	0.00674993
nuclearenvelope lumen	2871.95			endosome lumen	0.00678718
tertiary granule lumen	2672.27			Wnt signalosome	0.00751567
presynaptic cytosol	2616.27			cytoplasmic region	0.00760806
RNA polymerase II transcription regulator complex	2600.41			primary lysosome	0.0077467
endolysosome	2028.95			azurophil granule	0.0077467
dopaminergic synapse	1991.26			collagen-containing extracellular matrix	0.00837195
calyx of Held	1964.44			endocytic vesicle	0.00844811
immunological synapse	1503.55			Sin3 complex	0.00881764
transcription repressor complex	1221.32			early phagosome	0.00881764
CD40 receptor complex	330.309			dopaminergic synapse	0.00881764
phosphatidylinositol 3-kinase complex	274.895			immunological synapse	0.00917523
sperm head	264.817			plasma membrane bounded cell projection cytoplasm	0.0093722
Sin3 complex	169.466			sperm head	0.0102126
early phagosome	41.3921			presynaptic cytosol	0.0102126
