# Supplementary material for: The Mechanism of Lavender Essential Oil in the Treatment of Acute Colitis Based on “Quantity–Effect” Weight Coefficient Network Pharmacology
Source: Front Pharmacol. 2021 Apr 22;12:644140. doi: 10.3389/fphar.2021.644140 (PMC8107818; doi:10.3389/fphar.2021.644140)
Supplement: Supplementary file 2 [file table3.xlsx]

## Sheet: Sheet2
After KEGG weight coefficient ranking					Before KEGG weight coefficient ranking
ID	Description	Weight score			ID	Description	Pvalue
hsa04080	Neuroactive ligand-receptor interaction	39150.8			hsa01522	Endocrine resistance	7.87068e-19
hsa04151	PI3K-Akt signaling pathway	21577.9			hsa05215	Prostate cancer	1.24279e-16
hsa04659	Th17 cell differentiation	18733.6			hsa04933	AGE-RAGE signaling pathway in diabetic complications	2.57178e-16
hsa05167	Kaposi sarcoma-associated herpesvirus infection	18537.8			hsa01521	EGFR tyrosine kinase inhibitor resistance	3.38986e-15
hsa04015	Rap1 signaling pathway	18258			hsa04080	Neuroactive ligand-receptor interaction	4.60692e-15
hsa04020	Calcium signaling pathway	17703.1			hsa05167	Kaposi sarcoma-associated herpesvirus infection	4.72612e-15
hsa05145	Toxoplasmosis	17417.3			hsa05212	Pancreatic cancer	2.20976e-14
hsa05161	Hepatitis B	17138.9			hsa05205	Proteoglycans in cancer	2.40112e-14
hsa05163	Human cytomegalovirus infection	16744.2			hsa05235	PD-L1 expression and PD-1 checkpoint pathway in cancer	4.0612e-14
hsa01522	Endocrine resistance	16732.1			hsa05223	Non-small cell lung cancer	1.10108e-13
hsa04510	Focal adhesion	16227.1			hsa04659	Th17 cell differentiation	1.60463e-13
hsa04024	cAMP signaling pathway	16163.3			hsa05161	Hepatitis B	2.25477e-13
hsa05205	Proteoglycans in cancer	15899.6			hsa04660	T cell receptor signaling pathway	9.37825e-13
hsa04658	Th1 and Th2 cell differentiation	15696.6			hsa04071	Sphingolipid signaling pathway	1.43678e-12
hsa04010	MAPK signaling pathway	15600.6			hsa05163	Human cytomegalovirus infection	1.80849e-12
hsa01521	EGFR tyrosine kinase inhibitor resistance	15277.2			hsa04012	ErbB signaling pathway	2.40033e-12
hsa04062	Chemokine signaling pathway	15235.1			hsa04750	Inflammatory mediator regulation of TRP channels	3.0689e-12
hsa05166	Human T-cell leukemia virus 1 infection	15218.3			hsa04668	TNF signaling pathway	4.01102e-12
hsa05170	Human immunodeficiency virus 1 infection	15200.3			hsa04510	Focal adhesion	4.89529e-12
hsa04068	FoxO signaling pathway	15178.7			hsa04625	C-type lectin receptor signaling pathway	9.31692e-12
hsa04014	Ras signaling pathway	15012.6			hsa04068	FoxO signaling pathway	9.93227e-12
hsa05152	Tuberculosis	14905.8			hsa04370	VEGF signaling pathway	1.02696e-11
hsa04217	Necroptosis	14897.3			hsa04151	PI3K-Akt signaling pathway	1.11224e-11
hsa05171	Coronavirus disease - COVID-19	14823.8			hsa05231	Choline metabolism in cancer	3.0638e-11
hsa05165	Human papillomavirus infection	14788.8			hsa05418	Fluid shear stress and atherosclerosis	3.20067e-11
hsa05131	Shigellosis	14780.9			hsa05210	Colorectal cancer	3.24199e-11
hsa04630	JAK-STAT signaling pathway	14702.9			hsa05214	Glioma	3.70997e-11
hsa05160	Hepatitis C	14637.3			hsa05220	Chronic myeloid leukemia	4.59553e-11
hsa04621	NOD-like receptor signaling pathway	14621.7			hsa04664	Fc epsilon RI signaling pathway	9.34013e-11
hsa04914	Progesterone-mediated oocyte maturation	14492			hsa05222	Small cell lung cancer	1.00421e-10
hsa05215	Prostate cancer	14108.6			hsa04072	Phospholipase D signaling pathway	1.08352e-10
hsa04071	Sphingolipid signaling pathway	13703.2			hsa04917	Prolactin signaling pathway	1.45258e-10
hsa05203	Viral carcinogenesis	13590.9			hsa05230	Central carbon metabolism in cancer	1.45258e-10
hsa04917	Prolactin signaling pathway	13358.9			hsa04931	Insulin resistance	1.65946e-10
hsa04550	Signaling pathways regulating pluripotency of stem cells	13269.2			hsa05169	Epstein-Barr virus infection	2.10497e-10
hsa04380	Osteoclast differentiation	13192.1			hsa05218	Melanoma	2.22466e-10
hsa05169	Epstein-Barr virus infection	13034.9			hsa04611	Platelet activation	2.27401e-10
hsa05225	Hepatocellular carcinoma	12985.8			hsa05162	Measles	2.39165e-10
hsa04935	Growth hormone synthesis, secretion and action	12929.5			hsa05160	Hepatitis C	3.35184e-10
hsa05235	PD-L1 expression and PD-1 checkpoint pathway in cancer	12664.2			hsa04914	Progesterone-mediated oocyte maturation	3.96303e-10
hsa04933	AGE-RAGE signaling pathway in diabetic complications	12404.1			hsa04380	Osteoclast differentiation	3.98888e-10
hsa04540	Gap junction	12395.3			hsa04926	Relaxin signaling pathway	4.57481e-10
hsa04012	ErbB signaling pathway	12384.7			hsa04014	Ras signaling pathway	7.06273e-10
hsa04114	Oocyte meiosis	12357.8			hsa05171	Coronavirus disease - COVID-19	7.06273e-10
hsa04726	Serotonergic synapse	12293.4			hsa05226	Gastric cancer	8.49871e-10
hsa05206	MicroRNAs in cancer	12288.8			hsa04919	Thyroid hormone signaling pathway	1.13842e-09
hsa05212	Pancreatic cancer	12200.2			hsa04210	Apoptosis	1.15183e-09
hsa04931	Insulin resistance	11916.8			hsa04020	Calcium signaling pathway	1.44704e-09
hsa04926	Relaxin signaling pathway	11850.2			hsa05203	Viral carcinogenesis	1.46801e-09
hsa04072	Phospholipase D signaling pathway	11835.6			hsa04062	Chemokine signaling pathway	2.51705e-09
hsa05418	Fluid shear stress and atherosclerosis	11746.8			hsa04015	Rap1 signaling pathway	2.60093e-09
hsa05162	Measles	11550.5			hsa05219	Bladder cancer	3.44941e-09
hsa05210	Colorectal cancer	11362.1			hsa05142	Chagas disease	4.50292e-09
hsa04520	Adherens junction	11343.2			hsa05166	Human T-cell leukemia virus 1 infection	5.89875e-09
hsa04750	Inflammatory mediator regulation of TRP channels	11218.2			hsa04722	Neurotrophin signaling pathway	6.35581e-09
hsa05231	Choline metabolism in cancer	11140.4			hsa05225	Hepatocellular carcinoma	7.18464e-09
hsa05226	Gastric cancer	11076.9			hsa05221	Acute myeloid leukemia	9.28617e-09
hsa04210	Apoptosis	11018.7			hsa04657	IL-17 signaling pathway	1.09463e-08
hsa05135	Yersinia infection	10849			hsa04066	HIF-1 signaling pathway	1.21121e-08
hsa04912	GnRH signaling pathway	10719.9			hsa04930	Type II diabetes mellitus	1.3033e-08
hsa04660	T cell receptor signaling pathway	10704.8			hsa04662	B cell receptor signaling pathway	1.39895e-08
hsa05223	Non-small cell lung cancer	10583.6			hsa04960	Aldosterone-regulated sodium reabsorption	1.68764e-08
hsa05164	Influenza A	10550.5			hsa04666	Fc gamma R-mediated phagocytosis	1.70425e-08
hsa04140	Autophagy - animal	10548.8			hsa05145	Toxoplasmosis	1.80683e-08
hsa05130	Pathogenic Escherichia coli infection	10539			hsa04010	MAPK signaling pathway	2.15604e-08
hsa05224	Breast cancer	10502.4			hsa04726	Serotonergic synapse	2.65981e-08
hsa04270	Vascular smooth muscle contraction	10375.1			hsa05224	Breast cancer	2.70691e-08
hsa04664	Fc epsilon RI signaling pathway	10281.6			hsa04140	Autophagy - animal	5.49467e-08
hsa04218	Cellular senescence	10261.8			hsa05135	Yersinia infection	5.49467e-08
hsa03320	PPAR signaling pathway	10251.8			hsa04658	Th1 and Th2 cell differentiation	6.41189e-08
hsa05218	Melanoma	10177.3			hsa05170	Human immunodeficiency virus 1 infection	7.875e-08
hsa04722	Neurotrophin signaling pathway	10110.4			hsa05211	Renal cell carcinoma	1.26482e-07
hsa04910	Insulin signaling pathway	10078.9			hsa04725	Cholinergic synapse	1.39414e-07
hsa04723	Retrograde endocannabinoid signaling	10064.9			hsa05120	Epithelial cell signaling in Helicobacter pylori infection	1.49289e-07
hsa04915	Estrogen signaling pathway	10010.4			hsa05213	Endometrial cancer	1.70385e-07
hsa04920	Adipocytokine signaling pathway	9916.67			hsa05131	Shigellosis	2.34568e-07
hsa04625	C-type lectin receptor signaling pathway	9731.18			hsa05165	Human papillomavirus infection	2.36263e-07
hsa04657	IL-17 signaling pathway	9700.36			hsa05206	MicroRNAs in cancer	2.49364e-07
hsa04066	HIF-1 signaling pathway	9632.17			hsa04935	Growth hormone synthesis, secretion and action	2.7882e-07
hsa05120	Epithelial cell signaling in Helicobacter pylori infection	9578.06			hsa05164	Influenza A	2.82112e-07
hsa00590	Arachidonic acid metabolism	9577.62			hsa00590	Arachidonic acid metabolism	2.92702e-07
hsa05140	Leishmaniasis	9542.05			hsa04620	Toll-like receptor signaling pathway	3.09531e-07
hsa05214	Glioma	9504.55			hsa04915	Estrogen signaling pathway	3.55537e-07
hsa04810	Regulation of actin cytoskeleton	9379.32			hsa05133	Pertussis	3.8088e-07
hsa05010	Alzheimer disease	9214.66			hsa04024	cAMP signaling pathway	4.91718e-07
hsa04932	Non-alcoholic fatty liver disease	9209.96			hsa04912	GnRH signaling pathway	5.31885e-07
hsa04668	TNF signaling pathway	9205.94			hsa04670	Leukocyte transendothelial migration	9.73439e-07
hsa05230	Central carbon metabolism in cancer	9127.44			hsa04650	Natural killer cell mediated cytotoxicity	9.83594e-07
hsa05202	Transcriptional misregulation in cancer	9099.4			hsa04920	Adipocytokine signaling pathway	1.0691e-06
hsa05142	Chagas disease	8961.73			hsa04270	Vascular smooth muscle contraction	1.19609e-06
hsa05020	Prion disease	8957.79			hsa04520	Adherens junction	1.43582e-06
hsa05132	Salmonella infection	8522.67			hsa05130	Pathogenic Escherichia coli infection	2.28718e-06
hsa04728	Dopaminergic synapse	8073.35			hsa03320	PPAR signaling pathway	2.87435e-06
hsa04919	Thyroid hormone signaling pathway	8043.06			hsa04621	NOD-like receptor signaling pathway	3.03327e-06
hsa04611	Platelet activation	8037.44			hsa05216	Thyroid cancer	3.05182e-06
hsa05133	Pertussis	7816.78			hsa04630	JAK-STAT signaling pathway	3.10606e-06
hsa04934	Cushing syndrome	7778.41			hsa05132	Salmonella infection	4.57278e-06
hsa04110	Cell cycle	7750.89			hsa04932	Non-alcoholic fatty liver disease	5.47197e-06
hsa04620	Toll-like receptor signaling pathway	7684.99			hsa00591	Linoleic acid metabolism	5.89821e-06
hsa04370	VEGF signaling pathway	7678.05			hsa04910	Insulin signaling pathway	8.82176e-06
hsa04360	Axon guidance	7359			hsa04218	Cellular senescence	8.86991e-06
hsa05219	Bladder cancer	7273.64			hsa04923	Regulation of lipolysis in adipocytes	1.13629e-05
hsa04022	cGMP-PKG signaling pathway	7199.78			hsa05152	Tuberculosis	1.21293e-05
hsa05213	Endometrial cancer	7010.77			hsa01524	Platinum drug resistance	1.35847e-05
hsa04310	Wnt signaling pathway	6713.34			hsa04730	Long-term depression	1.74827e-05
hsa04930	Type II diabetes mellitus	6691.43			hsa05140	Leishmaniasis	2.19597e-05
hsa04928	Parathyroid hormone synthesis, secretion and action	6568.7			hsa04613	Neutrophil extracellular trap formation	2.39111e-05
hsa04662	B cell receptor signaling pathway	6428.38			hsa04929	GnRH secretion	2.98359e-05
hsa04150	mTOR signaling pathway	6252.24			hsa05143	African trypanosomiasis	3.27504e-05
hsa04921	Oxytocin signaling pathway	6114.55			hsa04150	mTOR signaling pathway	3.60958e-05
hsa04713	Circadian entrainment	6034			hsa04550	Signaling pathways regulating pluripotency of stem cells	6.43889e-05
hsa04115	p53 signaling pathway	6033.3			hsa04540	Gap junction	7.09101e-05
hsa00910	Nitrogen metabolism	6030.52			hsa01523	Antifolate resistance	0.000106895
hsa05220	Chronic myeloid leukemia	6000.61			hsa04213	Longevity regulating pathway - multiple species	0.000155202
hsa04725	Cholinergic synapse	5948.45			hsa05204	Chemical carcinogenesis	0.000234995
hsa04371	Apelin signaling pathway	5854.01			hsa05146	Amoebiasis	0.000245958
hsa04666	Fc gamma R-mediated phagocytosis	5782.62			hsa04064	NF-kappa B signaling pathway	0.00028843
hsa04960	Aldosterone-regulated sodium reabsorption	5665.14			hsa04928	Parathyroid hormone synthesis, secretion and action	0.000336874
hsa04923	Regulation of lipolysis in adipocytes	5440.77			hsa05202	Transcriptional misregulation in cancer	0.000357165
hsa04650	Natural killer cell mediated cytotoxicity	5234.15			hsa04723	Retrograde endocannabinoid signaling	0.000361915
hsa05216	Thyroid cancer	5231.89			hsa04115	p53 signaling pathway	0.000486273
hsa00983	Drug metabolism - other enzymes	5184.95			hsa04217	Necroptosis	0.000692818
hsa04976	Bile secretion	5033.13			hsa04360	Axon guidance	0.000704044
hsa04613	Neutrophil extracellular trap formation	5027.46			hsa00910	Nitrogen metabolism	0.000736299
hsa04152	AMPK signaling pathway	4990.52			hsa04152	AMPK signaling pathway	0.00090298
hsa04622	RIG-I-like receptor signaling pathway	4980.77			hsa04215	Apoptosis - multiple species	0.00114912
hsa04730	Long-term depression	4919.11			hsa04110	Cell cycle	0.00116301
hsa04670	Leukocyte transendothelial migration	4585.63			hsa04810	Regulation of actin cytoskeleton	0.00125774
hsa05211	Renal cell carcinoma	4421.07			hsa05144	Malaria	0.00154633
hsa04972	Pancreatic secretion	4399.68			hsa04114	Oocyte meiosis	0.00157103
hsa05222	Small cell lung cancer	4334.28			hsa04921	Oxytocin signaling pathway	0.00179989
hsa05221	Acute myeloid leukemia	4262.03			hsa04934	Cushing syndrome	0.00189527
hsa01524	Platinum drug resistance	4174.1			hsa04371	Apelin signaling pathway	0.00245953
hsa05017	Spinocerebellar ataxia	4059.86			hsa05010	Alzheimer disease	0.00253182
hsa05204	Chemical carcinogenesis	4047.91			hsa00980	Metabolism of xenobiotics by cytochrome P450	0.00349943
hsa04137	Mitophagy - animal	3823.15			hsa04973	Carbohydrate digestion and absorption	0.00644116
hsa04929	GnRH secretion	3818.75			hsa04211	Longevity regulating pathway	0.00723036
hsa04215	Apoptosis - multiple species	3741.62			hsa04310	Wnt signaling pathway	0.00738985
hsa00591	Linoleic acid metabolism	3708.01			hsa04924	Renin secretion	0.00784548
hsa05143	African trypanosomiasis	3559.63			hsa04622	RIG-I-like receptor signaling pathway	0.00840455
hsa04924	Renin secretion	3490.68			hsa05020	Prion disease	0.00946082
hsa00790	Folate biosynthesis	3475.07			hsa00982	Drug metabolism - cytochrome P450	0.0096076
hsa00140	Steroid hormone biosynthesis	3023.52			hsa05017	Spinocerebellar ataxia	0.010367
hsa04211	Longevity regulating pathway	2991.84			hsa04713	Circadian entrainment	0.0113869
hsa04064	NF-kappa B signaling pathway	2946.29			hsa04971	Gastric acid secretion	0.0123738
hsa05144	Malaria	2944.92			hsa05100	Bacterial invasion of epithelial cells	0.0131445
hsa04720	Long-term potentiation	2821.73			hsa04972	Pancreatic secretion	0.0147346
hsa00980	Metabolism of xenobiotics by cytochrome P450	2791.36			hsa00983	Drug metabolism - other enzymes	0.0156576
hsa04971	Gastric acid secretion	2755.98			hsa04728	Dopaminergic synapse	0.0188037
hsa01523	Antifolate resistance	2598.01			hsa00140	Steroid hormone biosynthesis	0.0188123
hsa05100	Bacterial invasion of epithelial cells	2419.7			hsa04610	Complement and coagulation cascades	0.0205542
hsa05146	Amoebiasis	2367.31			hsa04022	cGMP-PKG signaling pathway	0.0259844
hsa00982	Drug metabolism - cytochrome P450	1965.55			hsa04976	Bile secretion	0.0263997
hsa04213	Longevity regulating pathway - multiple species	1700.84			hsa04720	Long-term potentiation	0.0270666
hsa04610	Complement and coagulation cascades	1515.2			hsa00790	Folate biosynthesis	0.0271789
hsa00830	Retinol metabolism	1097.84			hsa04137	Mitophagy - animal	0.0286343
hsa05031	Amphetamine addiction	446.308			hsa00830	Retinol metabolism	0.0302584
hsa04973	Carbohydrate digestion and absorption	254.199			hsa05031	Amphetamine addiction	0.0302584
