# Supplementary material for: The Mechanism of Lavender Essential Oil in the Treatment of Acute Colitis Based on “Quantity–Effect” Weight Coefficient Network Pharmacology
Source: Front Pharmacol. 2021 Apr 22;12:644140. doi: 10.3389/fphar.2021.644140 (PMC8107818; doi:10.3389/fphar.2021.644140)
Supplement: Supplementary file 3 [file table6.xlsx]

## Sheet: Sheet2
.beta.-Myrcene	000123-35-3
TRPV1
SQLE
SHBG
PPARA
NR1H3
MGLL
MAOB
HTR2A
GLI2
GLI1
FDFT1
FAAH
CYP1A2
CYP19A1
CXCR3
CNR2
CHRNB2
CHRNA4
ADORA3
ADORA2A
ADORA1
3-Carene	013466-78-9
Common name
PPARA
CNR2
FAAH
TRPV1
AR
CYP19A1
ESR1
CHRM2
SLC6A2
SLC6A4
CYP2C19
ACHE
BCHE
PTPN1
NR1I3
PTGS1
NR1H3
RORC
SREBF2
NPC1L1
ESR2
CTSD
SHBG
CYP17A1
HMGCR
CYP51A1
PGR
PTPN2
SRD5A1
SRD5A2
NR3C2
NR3C1
SERPINA6
SIGMAR1
NR1I2
HSD17B3
FABP1
RBP4
PTPN6
SQLE
UGT2B7
FABP4
PPARG
TERT
FABP3
FABP5
PPARD
CNR1
LSS
CES1
SCD
CES2
PREP
PTGES
SLC5A7
TOP1
RORA
TRPA1
POLB
PDE4D
PTPRF
HSD11B1
PLA2G1B
CDC25B
ACP1
G6PD
AKR1B10
CCR5
FNTB
FNTA
FFAR1
RARG
RARB
RARA
RXRA
CD81
ALOX5
SLC6A3
ADORA3
MAPK3
PRKCH
HSD11B2
CDC25A
PTPN11
ADORA1
ADORA2A
SPHK2
PLA2G4A
SPHK1
HTR2B
RXRB
ADRA2B
RXRG
MAPK14
RORB
MAPK1
NR1H2
NOS2
BACE1
.beta.-Ocimene	013877-91-3
Common name
PPARA
CNR2
MAOB
ACHE
CXCR3
HTR2A
SHBG
Linalool	000078-70-6
CA2
CA1
CA4
TRPV3
TRPM8
NR3C2
NR3C1
PGR
SLC6A3
SIGMAR1
HSD17B2
SQLE
HMOX1
IDO1
DRD2
ADRA2C
CHRM4
OPRM1
OPRD1
OPRK1
SCN5A
SCN9A
KCNA5
PTAFR
PARP1
ADRA1A
JAK1
JAK2
AR
MAPK8
LRRK2
TNNT2
TNNI3
TNNC1
TYMS
HRH3
HRH4
LTA4H
JAK3
TYK2
UTS2R
LIPA
AKR1C3
PSENEN
NCSTN
APH1A
PSEN1
APH1B
PSEN2
PREP
EIF2AK1
MAPK1
STK3
STK26
DHODH
EGFR
CCNE2
PTK2
KDR
ABCC9
ALOX5
AKR1B1
ADORA2A
ADORA2B
PIM1
PIM3
BRD4
BRD2
BRD3
CES1
PRKDC
HCRTR2
HCRTR1
CYP19A1
MTNR1A
MTNR1B
CDK1
CCNB1
CCNB2
CCNB3
GSK3B
CDK1
MDM2
ACPP
EPHA4
P2RX7
HTR2C
NQO2
CLK4
TSPO
EPHX2
PER2
IGF1R
INSR
IMPDH2
MAPK10
CTSK
NTRK1
CTSS
FGFR1
ICMT
TRPV1
TNKS2
CHRM2
EIF4H
PABPC1
MAOA
PYGL
1-Octen-3-yl-acetate	002442-10-6
Common name
F2
PRSS1
SLC6A4
SLC6A3
PDE10A
ADRA2A
ADRA2C
ADRA2B
ADRA1A
ADRA1D
ACHE
PDGFRB
PDGFRA
KCNK2
CTRB1
GABRG2
GABRA5
GABRB3
HSD11B1
CYP11B1
GABRB2
GABRG2
GABRA2
ELANE
CYP11B2
CTSH
EGFR
CYP2A6
TNKS2
IDO1
CYP19A1
ADORA1
LIPE
MET
ATP12A
SLC6A2
HTT
GRM4
TMIGD3
GRM2
CDC7
PIM1
HSP90AB1
RPS6KB1
AURKA
TAAR1
CTSG
ADORA2A
ALOX15
ABCG2
TAS2R31
CHRM2
CHRM1
TGFBR1
GABRB3
GABRB3
GABRA2
GABRA3
GABRG2
GABRB3
GABRG2
GABRA1
GABRG2
CA12
CREBBP
CHRM4
CHRM5
CHRM3
GALR3
GRM5
HTR6
CTRC
USP10
USP13
P2RX7
EGLN3
FADS1
BRD4
GABRA1
CCR1
MPO
GABRA3
CCR8
GABRA2
GABRA5
FKBP1A
HRH3
HRH4
XPO1
TBXAS1
JAK3
JAK2
CES2
PRKDC
PLA2G7
HSD17B3
BCHE
ALDH2
NAAA
PTAFR
KCNJ3
KCNJ5
PSMB1
FLT3
CXCR2
JAK1
ICAM1
VCAM1
SELE
2,4,6-Octatriene, 2,6-dimethyl-, (E,Z)-	007216-56-0
Common name
PPARA
CNR2
SHBG
CXCR3
HTR2A
MGLL
MAOB
ESR2
PIN1
2,4,6-Octatriene, 3,4-dimethyl- 18100 97	057396-75-5
Common name
PPARA
CNR2
MAOB
SHBG
CXCR3
ACHE
HTR2A
ESR2
RBP4
4-Hexen-1-ol, 5-methyl-2-(1-methylethenyl)-, (R)-	000498-16-8
Common name
SQLE
PTGS1
JAK1
JAK2
CYP11B1
CYP11B2
PER2
KCNH2
PRKCG
PRKCD
PRKCA
PSENEN
NCSTN
APH1A
PSEN1
APH1B
PSEN2
IDO1
JAK3
TYK2
PGR
PTPN1
SLC6A3
DRD2
SIGMAR1
PIM1
PIM3
PRKCB
NOS1
PRKCE
PRKCH
PRKCQ
RASGRP1
EPHX1
AR
MAPK14
CHRM4
NR3C2
CHRM5
CHRM1
CHRM3
HSD17B2
CYP2C9
CTSK
CTSS
CTSV
CTSL
CTSB
EPHA4
ICMT
LRRK2
CDK1
CCNB1
CCNB2
CCNB3
CES1
GSK3B
CDK1
NR3C1
CHRNB4
CHRNA3
ATP4A
ATP4B
ACPP
SCN5A
GCGR
SCN9A
HMGCR
MAPK8
CDK8
PABPC1
ADA
BACE1
CA2
HDAC2
EGFR
PRKDC
HDAC1
EDNRA
CA1
GRM5
BRS3
IL6ST
NR1I3
HDAC3
GRIA2
KCNMA1
TRPA1
THRB
TGFBR1
F2RL3
CA5A
CA6
PIK3CB
CA4
KIF11
POLA1
KDM1A
TBXAS1
GABRB3
NPY5R
MPO
MAPK10
PIK3CG
CA9
PIK3CA
MAPK9
IKBKB
HSP90AA1
CASR
GABRG2
GABRA5
3-Cyclohexen-1-ol, 4-methyl-1-(1-methylethyl)-, (R)-	020126-76-5
Common name
AR
CYP19A1
CA2
CA1
CA4
RORC
SREBF2
NPC1L1
NR1H3
HMGCR
ESR2
TRPM8
CHRM2
CYP17A1
PTPN1
DRD2
RORA
SQLE
CYP51A1
PPARA
PPARD
SLC6A4
G6PD
ACHE
ESR1
ADRA2C
HSD17B2
NR3C1
SHBG
SLC6A2
NR3C2
BCHE
PTPRF
PTPN2
PLA2G1B
ACP1
AKR1B10
SIGMAR1
CHRM4
OPRM1
OPRD1
OPRK1
UTS2R
NR1H2
PTGER2
PTPN6
HRH3
PTAFR
TRPV3
MAPK8
HSD11B1
ADRA1A
FABP4
PPARG
FABP3
FABP5
FABP1
DHODH
CD81
CYP2C19
BRD4
BRD2
BRD3
PGR
HRH4
KCNA5
SCD
MTNR1A
PARP1
TNKS2
ADORA2A
ADORA2B
PTGER4
PTGFR
PTGDR
LIPA
EIF2AK1
PTGIR
FDFT1
TOP1
ATP12A
JAK1
JAK2
ROCK2
HCRTR2
HCRTR1
SPHK2
SPHK1
MTNR1B
LRRK2
HTR2A
HMOX1
HTR2C
NQO2
P2RX7
TYMS
TACR1
LTA4H
IMPDH2
MAPK10
Butanoic acid, hexyl ester	002639-63-6
Common name
ACHE
PTPN1
CDC25A
CA1
GRM5
CA9
TNKS2
GABRB3
GABRB3
GABRA2
GABRA3
GABRG2
GABRB3
GABRG2
GABRA1
GABRG2
ADORA1
ELANE
MET
EGFR
DAPK3
PLA2G7
MEN1
ALDH1A1
ALDH3A1
CYP19A1
CTSH
F2R
GABRB2
GABRG2
GABRA2
KCNJ5 KCNJ3
RPS6KB1
AURKA
KDR
HTT
ABCG2
METAP1
ADORA2B
FADS1
CA2
PDE5A
GABRA1
MAOB
GABRB3
GABRB3
GABRA2
GABRA3
GABRG2
GABRB3
GABRG2
GABRA1
GABRG2
ADORA3
GABRA5
FABP1
TSPO
VDR
FNTA
PGGT1B
PRSS1
HSD11B1
LRRK2
HRH3
HMOX1
HCRTR2
HCRTR1
CRHR1
ALDH2
ADORA2A
PDE10A
P2RX7
PRKCA
PTGS1
TMIGD3
QPCT
TRPA1
PBRM1
CYP11B1
CA7
CYP11B2
SMARCA4
CA12
NPY5R
FAAH
SYK
GRM4
LIPE
F2
UGT2B7
THRB
CASP3
GALR3
CASP7
MAOA
PABPC1
PTK2
GPR39
PIK3CG
TNKS
SIRT2
IDH1
PSMB1
GRM2
TLR9
IKBKB
CHUK
HRH4
KCNK2
VCP
MIF
CCNB3
MAPK10
CDK1
CCNB1
CCNB2
.alpha.-Terpineol	000098-55-5
Common name
AR
CYP19A1
CA2
CA1
CA4
CHRM2
SLC6A4
TRPM8
NR1H3
PTPN1
NR1I3
SREBF2
NPC1L1
BCHE
ACHE
SQLE
ESR1
SLC6A2
CYP51A1
DRD2
ESR2
CYP17A1
CYP2C19
NR3C2
PTPRF
PTPN2
PLA2G1B
ACP1
AKR1B10
SIGMAR1
TRPV3
NR3C1
ATP12A
PTPN6
SHBG
FABP4
PPARA
FABP3
FABP5
PPARD
FABP1
RORA
HMOX1
HMGCR
PGR
CD81
G6PD
SCD
ADRA2C
HSD11B1
SLC6A3
TOP1
CHRM4
OPRM1
OPRD1
OPRK1
PTAFR
SCN5A
SCN9A
JAK1
JAK2
KCNA5
RORC
PTPN11
PTGS1
EIF2AK1
LTB4R
NR1H2
ADRA1A
CES2
LRRK2
TYMS
LTA4H
FFAR1
LSS
BRD4
BRD2
BRD3
STK3
STK26
LIPA
EGFR
MAPK1
DHCR7
FNTA
PARP1
SPHK2
SPHK1
MTNR1A
MTNR1B
HTR2C
PDE4D
CTSK
CTSS
CYP11B1
TNNC1
CYP11B2
UTS2R
IDO1
Linalyl acetate	115-95-7
Common name
CTSK
CTSL
CTSB
EPHX1
PDE10A
CTSH
ADRA2A
ADRA2C
ADRA2B
ADRA1A
SLC6A4
CA2
CYP11B1
GABRA2
CYP11B2
ELANE
ADORA1
ADORA2A
KCNK2
CHRM4
CHRM5
CHRM2
CHRM1
CHRM3
FKBP1A
GPR55
GRM5
BRD4
GABRA1
GABRA3
GABRA2
GABRA5
PLA2G6
CTRB1
BCHE
GABRB3
ADORA2B
ADORA3
TGFBR1
HSD17B3
EGFR
PTAFR
HMOX1
TSPO
TAAR1
CHRNA4
HRH3
HRH4
P2RX7
PDE5A
CCR1
CCR5
HTR6
PSMB1
CCR8
GRM2
PIM1
NISCH
TRPA1
IDH1
HSP90AB1
DHFR
PTGS1
CES1
CTSS
GABRG2
GABRA3
GABRB3
GABRB3
GABRA2
GABRG2
GABRA1
GABRB3
GABRG2
KDR
PLA2G7
LIPE
IDO1
AURKA
LRRK2
ADRA1D
ICAM1
SELE
PDGFRA
ALOX15
JAK3
CXCR2
JAK2
KCNN4
TNKS2
PGGT1B
METAP1
ALDH3A1
GPBAR1
NR1I2
P2RY1
HTT
PPARG
F2
PRSS1
THRB
XPO1
ALDH2
MAOB
PDGFRB
FNTA
4-Hexen-1-ol, 5-methyl-2-(1-methylethenyl)-, acetate	025905-14-0
Common name
ADRA2A
CDC25A
CDC25B
JAK3
JAK1
JAK2
ADRA1D
CTSK
LIPE
F2R
CHRM3
PDGFRA
ALDH2
ALDH1A1
ALDH3A1
NPY5R
CYP11B1
CYP11B2
GRM2
GRM5
HTR2A
HTR2C
HRH3
HRH4
P2RX7
EPHX2
CES1
HPRT1
PTPRC
PTPRF
MAOB
CYP19A1
KCNH2
ELANE
KAT2B
CHRM4
CHRM5
PDE4B
PDE7A
NAAA
MTNR1A
MTNR1B
MAOA
KDR
CTSL
CTSB
MGLL
AURKA
FGFR1
EGFR
CYP2A6
PIM1
HMOX1
PTGDR
PTGDR2
HTT
TAAR1
LRRK2
GCGR
CTSH
MAPK14
FLT3
JUN
ABCC1
DCTPP1
CDK5
BCHE
TNKS2
TNKS
PBRM1
GABRB2
GABRG2
GABRA2
SMARCA4
GABRA1
PTGS1
HSP90AA1
GRK2
QPCT
GABRA5
CSF1R
PRKDC
MCHR1
PLA2G7
CHRNB1
CHRNA4
CHRNA7
CA3
CHRNA3
CEL
CA12
CA14
CA13
CA5B
CA5A
GABRB3
USP10
USP13
DYRK1B
BACE1
PTK2B
2,6-Octadien-1-ol, 3,7-dimethyl-, acetate, (Z)-	000141-12-8
Common name
ACHE
NPY5R
HSD11B1
PTGS1
EPHX1
CYP17A1
F2R
F2
PRSS1
EGFR
GSK3B
GABRB3
GABRG2
GABRA5
GABRG2
GABRA1
GABRG2
GABRG2
GABRA3
GABRB3
GABRB3
GABRB3
GABRA2
MMP9
MMP1
MMP2
TNKS2
ALOX5
MAPK10
HRH3
LRRK2
MAOB
JAK3
JAK1
JAK2
MAPK9
CYP11B1
CA2
CYP11B2
CA4
CSF1R
GABRA1
CES1
CTSK
CES2
GRM2
BRAF
ABHD6
CNR1
FAAH
MET
MGLL
HTR2A
HTR2C
MAPK14
CTSH
HTR6
CTSL
CTSB
TAAR1
HRH4
SLC8B1
HSD17B3
CCNB2
CCNB1
CDK1
CCNB3
CDK1
CYP2C19
ADORA1
ADORA2A
TMIGD3
NAAA
PTPRC
CDK5
ALDH2
HPRT1
GRM5
ALDH1A1
ALDH3A1
ABCC9
ABCC9
KCNJ11
ELANE
PRKDC
UTS2R
TSPO
FADS1
IDH1
PIM1
KDR
PLAU
AURKA
BACE1
GABRA5
CDK5R1 CDK5
TUBB1
RAPGEF4
CYP2A6
ERBB2
ADRA2A
LIPE
HTT
IKBKB
P2RX7
TBXA2R
PGGT1B FNTA
GABRA1
GABRB2
GABRG2
Geranyl acetate	000105-87-3
Common name
ACHE
NPY5R
HSD11B1
PTGS1
EPHX1
CYP17A1
F2R
F2
PRSS1
EGFR
GSK3B
GABRG2
GABRB3
GABRA5
GABRG2
GABRA1
GABRG2
GABRG2
GABRA3
GABRB3
GABRB3
GABRB3
GABRA2
MMP9
MMP1
MMP2
TNKS2
ALOX5
MAPK10
HRH3
LRRK2
MAOB
JAK3
JAK1
JAK2
MAPK9
CYP11B1
CA2
CYP11B2
CA4
CSF1R
GABRA1
CES1
CTSK
CES2
GRM2
BRAF
ABHD6
CNR1
FAAH
MET
MGLL
HTR2A
HTR2C
MAPK14
CTSH
HTR6
CTSL
CTSB
TAAR1
HRH4
SLC8B1
HSD17B3
CCNB2
CCNB1
CDK1
CCNB3
CDK1
CYP2C19
ADORA1
ADORA2A
TMIGD3
NAAA
PTPRC
CDK5
ALDH2
HPRT1
GRM5
ALDH1A1
ALDH3A1
ABCC9
ABCC9
KCNJ11
ELANE
PRKDC
UTS2R
TSPO
FADS1
IDH1
PIM1
KDR
PLAU
AURKA
BACE1
GABRA5
CDK5R1
TUBB1
RAPGEF4
CYP2A6
ERBB2
ADRA2A
LIPE
HTT
IKBKB
P2RX7
TBXA2R
PGGT1B
GABRA1
CDK5
GABRB2
FNTA
GABRG2
Tricyclo[2.2.1.0(2,6)]heptane, 1,7-dimethyl-7-(4-methyl-3-pentenyl)-, (-)-	000512-61-8
GABRA1
ADH1C
CHRM2
Caryophyllene	000087-44-5
Common name
PPARA
CNR2
FAAH
TRPV1
NR1H3
SQLE
CXCR3
NR1I3
HTR2A
AR
CYP19A1
ESR1
CHRM2
SLC6A2
SLC6A4
CYP2C19
MAOB
TOP1
ESR2
MGLL
BCHE
PTPN1
PTPN2
PTGS1
ADORA1
ADORA2A
ADORA3
UGT2B7
GLI2
GLI1
RORC
SREBF2
NPC1L1
FABP4
PPARG
CTSD
TERT
FABP3
CYP17A1
FABP5
PPARD
HMGCR
FABP1
CNR1
CYP51A1
PIN1
SHBG
SRD5A1
SRD5A2
NR3C2
NR3C1
PGR
CES1
SERPINA6
SIGMAR1
NR1I2
HSD17B3
SCD
ALOX5
RBP4
PTPN6
TRPA1
ACHE
CCR5
LSS
FDFT1
PTGER1
PTGER2
CES2
PREP
FFAR1
PTGES
VDR
RARG
RARB
RARA
SPHK2
PLA2G4A
SPHK1
RORA
FNTA
FNTB
(E)-.beta.-Farnesene	018794-84-8
PTGS1
CHRM3
CHRM1
GABRA2
RXRA
SLC6A2
ADRA1A
GABRA3
CHRM2
GABRA1
CHRNA7
NCOA2
GABRA6
CHRM3
CHRM1
CHRM2
GABRA1
MAOB
Caryophyllene oxide	001139-30-6
Common name
SQLE
LSS
SLC6A3
SLC6A4
F2
PRSS1
CTRC
HSD11B1
NR1H3
NR1H2
SLC6A2
KCNA5
CTSK
CTSL
CTSB
HIF1A
CHRM5
CHRM3
NOS2
CHRM4
BRD4
BRD2
BRD3
MAPK14
MAPK10
CSNK1D
MAPK9
NLRP3
IMPDH2
EPHX1
MDM2
ALOX5
KIF11
ICMT
HCRTR1
S1PR1
CDC25A
MGLL
CYP19A1
HTR2B
TBXAS1
ADRA2A
HRH2
ADRA2B
DRD1
ADRB1
DRD2
DRD4
ADRA1D
HTR2A
HTR2C
ADORA1
ADRA1A
TACR2
OPRM1
DRD3
OPRD1
OPRK1
ADRB3
TACR1
ADORA2A
ADORA3
SIGMAR1
CYP2D6
MMP9
CYP1A2
HTR6
CYP2C9
CYP3A4
CYP2C19
IDO1
EPHX2
TSPO
PABPC1
GABRA5
TOP2A
CDC25B
TBXA2R
GABRB3
GABRB3
GABRB3
GABRA2
PGR
PARP1
SRD5A1
MTNR1A
MTNR1B
FLT4
IGF1R
EGFR
KDR
NR3C2
C5AR1
P2RX7
TDO2
ALDH1A1
NR1I3
CCND1
MAOB
FYN
CDK4
GABRA3
GABRG2
GABRB3
GABRG2
GABRG2
GABRA5
GABRG2
GABRA1
