# Supplementary material for: The Mechanism of Lavender Essential Oil in the Treatment of Acute Colitis Based on “Quantity–Effect” Weight Coefficient Network Pharmacology
Source: Front Pharmacol. 2021 Apr 22;12:644140. doi: 10.3389/fphar.2021.644140 (PMC8107818; doi:10.3389/fphar.2021.644140)
Supplement: Supplementary file 4 [file table4.xlsx]

## Sheet: mf排序后
	ID	Description	GeneRatio	BgRatio	pvalue	p.adjust	qvalue	geneID	Count
GO:0004879	GO:0004879	nuclear receptor activity	17/217	52/18352	1.3962e-20	3.97917e-18	2.18248e-18	PPARG/VDR/NR1I2/NR3C1/NR1H2/ESR1/RORC/PPARA/ESR2/PPARD/RARB/RARG/RXRA/RXRB/NR3C2/NR1H3/AR	17
GO:0098531	GO:0098531	ligand-activated transcription factor activity	17/217	52/18352	1.3962e-20	3.97917e-18	2.18248e-18	PPARG/VDR/NR1I2/NR3C1/NR1H2/ESR1/RORC/PPARA/ESR2/PPARD/RARB/RARG/RXRA/RXRB/NR3C2/NR1H3/AR	17
GO:0004674	GO:0004674	protein serine/threonine kinase activity	29/217	435/18352	4.49191e-14	8.53463e-12	4.68104e-12	BRAF/PIK3CA/PRKCQ/PRKCD/EGFR/AURKA/MAPK8/MAPK14/CHUK/MAPK3/LRRK2/MAPK1/MAPK9/RPS6KB1/CDK2/CDK4/GSK3B/TGFBR1/CDK1/PRKCA/TOP1/PIM3/IKBKB/PRKCB/MAPK10/SYK/ROCK2/PIK3CG/STK3	29
GO:0008144	GO:0008144	drug binding	16/217	104/18352	8.8807e-14	1.2655e-11	6.94097e-12	PPARG/SLC6A4/NR1I2/PPARA/TYMS/CNR1/DHFR/CYP2D6/PPARD/RARB/CYP2C9/TOP2A/HTR2A/CHRNB2/DRD2/FABP1	16
GO:0004713	GO:0004713	protein tyrosine kinase activity	17/217	135/18352	4.34416e-13	4.95234e-11	2.71624e-11	JAK2/PRKCD/EGFR/MET/TYK2/IGF1R/KDR/ERBB2/JAK3/PDGFRA/JAK1/PDGFRB/FLT4/PTK2/FYN/SYK/NTRK1	17
GO:0005496	GO:0005496	steroid binding	15/217	106/18352	1.90776e-12	1.81237e-10	9.94042e-11	VDR/NR3C1/HSD11B1/ESR1/RORC/ESR2/CYP3A4/HSD11B2/CD81/NR3C2/NR1H3/TSPO/PLA2G1B/AR/FABP1	15
GO:0051427	GO:0051427	hormone receptor binding	18/217	177/18352	3.56956e-12	2.90664e-10	1.59423e-10	PPARG/JAK2/VDR/HIF1A/NR1I2/NR1H2/PTPN11/TYK2/PARP1/ESR1/JAK1/RARB/FABP4/RARG/RXRA/FYN/PRKCB/SMARCA4	18
GO:0020037	GO:0020037	heme binding	16/217	138/18352	7.87117e-12	5.60821e-10	3.07597e-10	MPO/NOS2/JAK2/PTGS2/HMOX1/PTGS1/IDO1/CYP2D6/CYP1A2/CYP3A4/CYP2C9/NOS1/TBXAS1/CYP2A6/CYP2C19/CYP11B1	16
GO:0019902	GO:0019902	phosphatase binding	18/217	194/18352	1.69078e-11	1.07083e-09	5.87323e-10	PPARG/EGFR/MAPK14/MET/MAPK3/PIK3R1/PPARA/MAPK1/ERBB2/JAK3/JAK1/FLT4/PTK2/KCNQ1/SPHK1/PTPN1/SYK/HMGCR	18
GO:0046906	GO:0046906	tetrapyrrole binding	16/217	148/18352	2.31514e-11	1.31963e-09	7.23787e-10	MPO/NOS2/JAK2/PTGS2/HMOX1/PTGS1/IDO1/CYP2D6/CYP1A2/CYP3A4/CYP2C9/NOS1/TBXAS1/CYP2A6/CYP2C19/CYP11B1	16
GO:0016705	GO:0016705	oxidoreductase activity, acting on paired donors, with incorporation or reduction of molecular oxygen	16/217	162/18352	9.16429e-11	4.74877e-09	2.60459e-09	NOS2/PTGS2/HMOX1/PTGS1/CYP2D6/CYP1A2/CYP3A4/CYP2C9/NOS1/TBXAS1/SCD/FADS1/CYP2A6/EGLN3/CYP2C19/CYP11B1	16
GO:0004953	GO:0004953	icosanoid receptor activity	7/217	15/18352	1.74206e-10	8.27479e-09	4.53853e-09	PPARG/PTGER4/PTGER2/PTGDR2/PTGIR/LTB4R/PTGFR	7
GO:0003707	GO:0003707	steroid hormone receptor activity	8/217	26/18352	4.36936e-10	1.73014e-08	9.48939e-09	NR3C1/ESR1/PPARA/ESR2/PPARD/RXRA/RXRB/NR3C2	8
GO:0061629	GO:0061629	RNA polymerase II-specific DNA-binding transcription factor binding	19/217	267/18352	4.51009e-10	1.73014e-08	9.48939e-09	PPARG/VDR/HIF1A/NR1I2/MAPK14/JUN/NR1H2/PARP1/ESR1/PPARA/GSK3B/PPARD/HDAC2/RARB/HDAC1/RARG/RXRA/PRKCB/SMARCA4	19
GO:0004955	GO:0004955	prostaglandin receptor activity	6/217	10/18352	5.14931e-10	1.73014e-08	9.48939e-09	PPARG/PTGER4/PTGER2/PTGDR2/PTGIR/PTGFR	6
GO:0043560	GO:0043560	insulin receptor substrate binding	6/217	10/18352	5.14931e-10	1.73014e-08	9.48939e-09	PIK3CA/JAK2/PRKCD/PTPN11/IGF1R/PIK3R1	6
GO:0035173	GO:0035173	histone kinase activity	7/217	17/18352	5.16006e-10	1.73014e-08	9.48939e-09	JAK2/AURKA/CDK2/CDK1/PRKCA/CCNB1/PRKCB	7
GO:0004954	GO:0004954	prostanoid receptor activity	6/217	11/18352	1.12169e-09	3.55201e-08	1.94819e-08	PPARG/PTGER4/PTGER2/PTGDR2/PTGIR/PTGFR	6
GO:0008528	GO:0008528	G protein-coupled peptide receptor activity	14/217	148/18352	2.50178e-09	7.50535e-08	4.11651e-08	TACR1/CXCR2/CCR5/CXCR3/F2R/CRHR1/F2RL3/EDNRA/OPRM1/TACR2/HCRTR1/CCR1/LTB4R/CCR8	14
GO:0019903	GO:0019903	protein phosphatase binding	14/217	149/18352	2.7327e-09	7.78819e-08	4.27164e-08	PPARG/EGFR/MAPK14/MET/PIK3R1/ERBB2/JAK3/JAK1/FLT4/PTK2/KCNQ1/SPHK1/PTPN1/HMGCR	14
GO:0001653	GO:0001653	peptide receptor activity	14/217	152/18352	3.54678e-09	9.62696e-08	5.28016e-08	TACR1/CXCR2/CCR5/CXCR3/F2R/CRHR1/F2RL3/EDNRA/OPRM1/TACR2/HCRTR1/CCR1/LTB4R/CCR8	14
GO:0016922	GO:0016922	nuclear receptor binding	11/217	101/18352	3.07002e-08	7.95415e-07	4.36266e-07	PPARG/VDR/NR1I2/NR1H2/PARP1/ESR1/RARB/RARG/RXRA/PRKCB/SMARCA4	11
GO:0140297	GO:0140297	DNA-binding transcription factor binding	19/217	347/18352	3.33467e-08	8.06635e-07	4.4242e-07	PPARG/VDR/HIF1A/NR1I2/MAPK14/JUN/NR1H2/PARP1/ESR1/PPARA/GSK3B/PPARD/HDAC2/RARB/HDAC1/RARG/RXRA/PRKCB/SMARCA4	19
GO:0019199	GO:0019199	transmembrane receptor protein kinase activity	10/217	80/18352	3.47461e-08	8.06635e-07	4.4242e-07	EGFR/MET/IGF1R/KDR/ERBB2/PDGFRA/PDGFRB/TGFBR1/FLT4/NTRK1	10
GO:0031406	GO:0031406	carboxylic acid binding	15/217	212/18352	3.53787e-08	8.06635e-07	4.4242e-07	NOS2/PPARG/VDR/SELE/CASR/TYMS/DHFR/PPARD/FABP4/NOS1/RXRA/PLA2G1B/EGLN3/FABP1/FABP5	15
GO:0004714	GO:0004714	transmembrane receptor protein tyrosine kinase activity	9/217	61/18352	3.8959e-08	8.54102e-07	4.68455e-07	EGFR/MET/IGF1R/KDR/ERBB2/PDGFRA/PDGFRB/FLT4/NTRK1	9
GO:0004712	GO:0004712	protein serine/threonine/tyrosine kinase activity	8/217	45/18352	4.97059e-08	1.04935e-06	5.75542e-07	AURKA/MAPK14/MAPK3/LRRK2/MAPK1/MAPK9/RPS6KB1/MAPK10	8
GO:0042562	GO:0042562	hormone binding	10/217	84/18352	5.59186e-08	1.13834e-06	6.24354e-07	EGFR/NR3C1/IGF1R/PIK3R1/CRHR1/ALDH1A1/HCRTR1/MTNR1A/TSPO/AR	10
GO:0004715	GO:0004715	non-membrane spanning protein tyrosine kinase activity	8/217	46/18352	5.95628e-08	1.17072e-06	6.42111e-07	JAK2/PRKCD/TYK2/JAK3/JAK1/PTK2/FYN/SYK	8
GO:0043177	GO:0043177	organic acid binding	15/217	224/18352	7.33388e-08	1.39344e-06	7.64268e-07	NOS2/PPARG/VDR/SELE/CASR/TYMS/DHFR/PPARD/FABP4/NOS1/RXRA/PLA2G1B/EGLN3/FABP1/FABP5	15
GO:0004707	GO:0004707	MAP kinase activity	6/217	20/18352	8.60889e-08	1.58292e-06	8.68197e-07	MAPK8/MAPK14/MAPK3/MAPK1/MAPK9/MAPK10	6
GO:0035257	GO:0035257	nuclear hormone receptor binding	12/217	144/18352	1.45171e-07	2.58585e-06	1.41828e-06	PPARG/VDR/HIF1A/NR1I2/NR1H2/PARP1/ESR1/RARB/RARG/RXRA/PRKCB/SMARCA4	12
GO:0005506	GO:0005506	iron ion binding	12/217	151/18352	2.44083e-07	4.21598e-06	2.31237e-06	ALOX5/ALOX15/CYP2D6/CYP1A2/CYP3A4/CYP2C9/TBXAS1/SCD/CYP2A6/EGLN3/CYP2C19/CYP11B1	12
GO:0008395	GO:0008395	steroid hydroxylase activity	7/217	38/18352	2.71175e-07	4.54616e-06	2.49346e-06	CYP2D6/CYP1A2/CYP3A4/CYP2C9/CYP2A6/CYP2C19/CYP11B1	7
GO:0004497	GO:0004497	monooxygenase activity	10/217	101/18352	3.26738e-07	5.32116e-06	2.91853e-06	NOS2/CYP2D6/CYP1A2/CYP3A4/CYP2C9/NOS1/TBXAS1/CYP2A6/CYP2C19/CYP11B1	10
GO:0016298	GO:0016298	lipase activity	11/217	130/18352	4.16182e-07	6.58955e-06	3.61421e-06	HMOX1/CCR5/CASR/EDNRA/PLA2G7/PLA2G4A/FAAH/CCR1/CES1/MGLL/PLA2G1B	11
GO:0097110	GO:0097110	scaffold protein binding	8/217	60/18352	5.06752e-07	7.80673e-06	4.28181e-06	BRAF/CHUK/MAPK3/MDM2/HSP90AA1/NOS1/IKBKB/KCNQ1	8
GO:0001223	GO:0001223	transcription coactivator binding	6/217	29/18352	9.6531e-07	1.44796e-05	7.94174e-06	ESR1/TERT/RORC/PPARA/PPARD/AR	6
GO:0004708	GO:0004708	MAP kinase kinase activity	5/217	18/18352	1.66837e-06	2.37743e-05	1.30397e-05	MAPK14/MAPK3/LRRK2/MAPK1/MAPK10	5
GO:0046965	GO:0046965	retinoid X receptor binding	5/217	18/18352	1.66837e-06	2.37743e-05	1.30397e-05	PPARG/VDR/NR1H2/RARB/RARG	5
GO:0033293	GO:0033293	monocarboxylic acid binding	8/217	72/18352	2.09924e-06	2.91846e-05	1.60071e-05	PPARG/VDR/PPARD/FABP4/RXRA/PLA2G1B/FABP1/FABP5	8
GO:0016712	GO:0016712	oxidoreductase activity, acting on paired donors, with incorporation or reduction of molecular oxygen, reduced flavin or flavoprotein as one donor, and incorporation of one atom of oxygen	6/217	35/18352	3.10892e-06	4.21925e-05	2.31416e-05	CYP2D6/CYP1A2/CYP3A4/CYP2C9/CYP2A6/CYP2C19	6
GO:0050661	GO:0050661	NADP binding	7/217	54/18352	3.24168e-06	4.29711e-05	2.35686e-05	NOS2/HSD11B1/DHFR/IDH1/NOS1/G6PD/HMGCR	7
GO:0016303	GO:0016303	1-phosphatidylinositol-3-kinase activity	4/217	10/18352	3.7766e-06	4.89242e-05	2.68338e-05	PIK3CA/PIK3CB/PIK3CD/PIK3CG	4
GO:0004620	GO:0004620	phospholipase activity	9/217	105/18352	4.30767e-06	5.45638e-05	2.9927e-05	HMOX1/CCR5/CASR/EDNRA/PLA2G7/PLA2G4A/CCR1/MGLL/PLA2G1B	9
GO:0019838	GO:0019838	growth factor binding	10/217	136/18352	5.04754e-06	6.25456e-05	3.43048e-05	EGFR/IGF1R/KDR/IL6ST/ERBB2/PDGFRA/PDGFRB/TGFBR1/FLT4/NTRK1	10
GO:0016493	GO:0016493	C-C chemokine receptor activity	5/217	23/18352	6.24381e-06	7.57228e-05	4.15322e-05	CXCR2/CCR5/CXCR3/CCR1/CCR8	5
GO:0030594	GO:0030594	neurotransmitter receptor activity	9/217	111/18352	6.81371e-06	8.09128e-05	4.43788e-05	HTR2A/ADORA1/HRH2/HRH3/CHRNB2/DRD2/TSPO/CHRNA7/HRH4	9
GO:0019957	GO:0019957	C-C chemokine binding	5/217	24/18352	7.81129e-06	9.08661e-05	4.98379e-05	CXCR2/CCR5/CXCR3/CCR1/CCR8	5
GO:0005178	GO:0005178	integrin binding	10/217	144/18352	8.39589e-06	9.57132e-05	5.24964e-05	ICAM1/PTPN2/VCAM1/EGFR/KDR/CASR/PRKCA/PTK2/CD81/SYK	10
GO:0035004	GO:0035004	phosphatidylinositol 3-kinase activity	4/217	12/18352	8.73779e-06	9.76576e-05	5.35629e-05	PIK3CA/PIK3CB/PIK3CD/PIK3CG	4
GO:0042826	GO:0042826	histone deacetylase binding	9/217	115/18352	9.10368e-06	9.97903e-05	5.47326e-05	CCND1/HIF1A/MAPK8/PARP1/HSP90AA1/HDAC2/HDAC1/TOP2A/KAT2B	9
GO:0001784	GO:0001784	phosphotyrosine residue binding	6/217	42/18352	9.37784e-06	0.000100856	5.53171e-05	PTPN11/MAPK3/PIK3R1/MAPK1/SYK/PTPN6	6
GO:0001637	GO:0001637	G protein-coupled chemoattractant receptor activity	5/217	26/18352	1.18583e-05	0.000122895	6.7405e-05	CXCR2/CCR5/CXCR3/CCR1/CCR8	5
GO:0004950	GO:0004950	chemokine receptor activity	5/217	26/18352	1.18583e-05	0.000122895	6.7405e-05	CXCR2/CCR5/CXCR3/CCR1/CCR8	5
GO:0042974	GO:0042974	retinoic acid receptor binding	5/217	27/18352	1.44139e-05	0.000146713	8.04686e-05	PPARG/VDR/NR1H2/RARB/RARG	5
GO:0017171	GO:0017171	serine hydrolase activity	11/217	191/18352	1.76156e-05	0.000176156	9.66172e-05	MMP9/CTSG/MMP1/ELANE/MMP2/F2/PRSS1/PLAU/C1R/ACHE/CTRC	11
GO:0004089	GO:0004089	carbonate dehydratase activity	4/217	15/18352	2.34321e-05	0.000230281	0.000126304	CA9/CA4/CA2/CA1	4
GO:0043548	GO:0043548	phosphatidylinositol 3-kinase binding	5/217	30/18352	2.47197e-05	0.000238817	0.000130986	JAK2/IGF1R/PIK3R1/PDGFRB/FYN	5
GO:0016538	GO:0016538	cyclin-dependent protein serine/threonine kinase regulator activity	6/217	50/18352	2.6257e-05	0.000249441	0.000136813	CCND1/CASP3/CDK4/CCNB1/KAT2B/CCNE1	6
GO:0001221	GO:0001221	transcription cofactor binding	6/217	51/18352	2.94667e-05	0.00027144	0.000148879	ESR1/TERT/RORC/PPARA/PPARD/AR	6
GO:0004697	GO:0004697	protein kinase C activity	4/217	16/18352	3.09537e-05	0.00027144	0.000148879	PRKCQ/PRKCD/PRKCA/PRKCB	4
GO:0004698	GO:0004698	calcium-dependent protein kinase C activity	4/217	16/18352	3.09537e-05	0.00027144	0.000148879	PRKCQ/PRKCD/PRKCA/PRKCB	4
GO:0016307	GO:0016307	phosphatidylinositol phosphate kinase activity	4/217	16/18352	3.09537e-05	0.00027144	0.000148879	PIK3CA/PIK3CB/PIK3CD/PIK3CG	4
GO:0052742	GO:0052742	phosphatidylinositol kinase activity	4/217	16/18352	3.09537e-05	0.00027144	0.000148879	PIK3CA/PIK3CB/PIK3CD/PIK3CG	4
GO:0004252	GO:0004252	serine-type endopeptidase activity	10/217	169/18352	3.38113e-05	0.000292007	0.000160159	MMP9/CTSG/MMP1/ELANE/MMP2/F2/PRSS1/PLAU/C1R/CTRC	10
GO:0045309	GO:0045309	protein phosphorylated amino acid binding	6/217	53/18352	3.68313e-05	0.000313341	0.00017186	PTPN11/MAPK3/PIK3R1/MAPK1/SYK/PTPN6	6
GO:0019956	GO:0019956	chemokine binding	5/217	33/18352	3.99987e-05	0.000335283	0.000183895	CXCR2/CCR5/CXCR3/CCR1/CCR8	5
GO:0052689	GO:0052689	carboxylic ester hydrolase activity	9/217	143/18352	5.18899e-05	0.000428655	0.000235107	PLA2G7/PLA2G4A/FAAH/CA2/CA1/ACHE/CES1/MGLL/PLA2G1B	9
GO:0001103	GO:0001103	RNA polymerase II repressing transcription factor binding	5/217	35/18352	5.36694e-05	0.000437022	0.000239696	PPARG/PPARA/PPARD/HDAC2/HDAC1	5
GO:0051219	GO:0051219	phosphoprotein binding	7/217	85/18352	6.62849e-05	0.000532146	0.00029187	PTPN11/MAPK3/PIK3R1/MAPK1/TRPV1/SYK/PTPN6	7
GO:0008236	GO:0008236	serine-type peptidase activity	10/217	187/18352	7.94721e-05	0.000629154	0.000345076	MMP9/CTSG/MMP1/ELANE/MMP2/F2/PRSS1/PLAU/C1R/CTRC	10
GO:0016616	GO:0016616	oxidoreductase activity, acting on the CH-OH group of donors, NAD or NADP as acceptor	8/217	120/18352	9.07624e-05	0.000705564	0.000386986	HSD11B1/IDH1/HSD11B2/IMPDH2/G6PD/AKR1B1/HMGCR/AKR1B10	8
GO:0005504	GO:0005504	fatty acid binding	5/217	39/18352	9.15996e-05	0.000705564	0.000386986	PPARG/PPARD/FABP4/FABP1/FABP5	5
GO:0015464	GO:0015464	acetylcholine receptor activity	4/217	22/18352	0.00011767	0.000894295	0.0004905	HRH3/CHRNB2/CHRNA7/HRH4	4
GO:0005158	GO:0005158	insulin receptor binding	4/217	23/18352	0.000141129	0.00104472	0.000573003	PTPN11/IGF1R/PIK3R1/PTPN1	4
GO:0009931	GO:0009931	calcium-dependent protein serine/threonine kinase activity	4/217	23/18352	0.000141129	0.00104472	0.000573003	PRKCQ/PRKCD/PRKCA/PRKCB	4
GO:0016614	GO:0016614	oxidoreductase activity, acting on CH-OH group of donors	8/217	130/18352	0.000158637	0.00115927	0.000635831	HSD11B1/IDH1/HSD11B2/IMPDH2/G6PD/AKR1B1/HMGCR/AKR1B10	8
GO:0010857	GO:0010857	calcium-dependent protein kinase activity	4/217	24/18352	0.000167792	0.00121065	0.000664014	PRKCQ/PRKCD/PRKCA/PRKCB	4
GO:0016709	GO:0016709	oxidoreductase activity, acting on paired donors, with incorporation or reduction of molecular oxygen, NAD(P)H as one donor, and incorporation of one atom of oxygen	5/217	45/18352	0.000183506	0.00125942	0.000690762	NOS2/CYP3A4/CYP2C9/NOS1/CYP2C19	5
GO:0016725	GO:0016725	oxidoreductase activity, acting on CH or CH2 groups	3/217	10/18352	0.00018403	0.00125942	0.000690762	CYP1A2/CYP3A4/CYP2C9	3
GO:0016803	GO:0016803	ether hydrolase activity	3/217	10/18352	0.00018403	0.00125942	0.000690762	ALOX15/EPHX1/EPHX2	3
GO:0032052	GO:0032052	bile acid binding	3/217	10/18352	0.00018403	0.00125942	0.000690762	VDR/PLA2G1B/FABP1	3
GO:0033218	GO:0033218	amide binding	14/217	381/18352	0.000185599	0.00125942	0.000690762	PPARG/IGF1R/PIK3R1/CRHR1/TYMS/DHFR/OPRM1/PTGDR2/PTGES/PLA2G4A/RXRA/HCRTR1/ACHE/CHRNA7	14
GO:0016702	GO:0016702	oxidoreductase activity, acting on single donors with incorporation of molecular oxygen, incorporation of two atoms of oxygen	4/217	25/18352	0.00019791	0.00131173	0.000719454	PTGS2/ALOX5/IDO1/ALOX15	4
GO:0070330	GO:0070330	aromatase activity	4/217	25/18352	0.00019791	0.00131173	0.000719454	CYP1A2/CYP3A4/CYP2C9/CYP2C19	4
GO:0019955	GO:0019955	cytokine binding	8/217	135/18352	0.000205724	0.00134785	0.000739262	ELANE/CXCR2/CCR5/CXCR3/IL6ST/TGFBR1/CCR1/CCR8	8
GO:0004435	GO:0004435	phosphatidylinositol phospholipase C activity	4/217	26/18352	0.000231738	0.00148417	0.00081403	CCR5/CASR/EDNRA/CCR1	4
GO:0016701	GO:0016701	oxidoreductase activity, acting on single donors with incorporation of molecular oxygen	4/217	26/18352	0.000231738	0.00148417	0.00081403	PTGS2/ALOX5/IDO1/ALOX15	4
GO:0001618	GO:0001618	virus receptor activity	6/217	74/18352	0.000241875	0.00151504	0.000830965	ICAM1/EGFR/CCR5/CDK1/HTR2A/CD81	6
GO:0140272	GO:0140272	exogenous protein binding	6/217	74/18352	0.000241875	0.00151504	0.000830965	ICAM1/EGFR/CCR5/CDK1/HTR2A/CD81	6
GO:0004175	GO:0004175	endopeptidase activity	15/217	440/18352	0.000247099	0.00152103	0.00083425	MMP9/CTSG/MMP1/ELANE/MMP2/F2/PRSS1/PLAU/CTSB/CASP3/CTSD/CASP7/CTSL/C1R/CTRC	15
GO:0016801	GO:0016801	hydrolase activity, acting on ether bonds	3/217	11/18352	0.000250837	0.00152103	0.00083425	ALOX15/EPHX1/EPHX2	3
GO:1990459	GO:1990459	transferrin receptor binding	3/217	11/18352	0.000250837	0.00152103	0.00083425	CHUK/IKBKB/CD81	3
GO:0004629	GO:0004629	phospholipase C activity	4/217	28/18352	0.000311559	0.00186936	0.0010253	CCR5/CASR/EDNRA/CCR1	4
GO:0008353	GO:0008353	RNA polymerase II CTD heptapeptide repeat kinase activity	3/217	12/18352	0.000331536	0.00195755	0.00107367	MAPK1/CDK4/CDK1	3
GO:0008227	GO:0008227	G protein-coupled amine receptor activity	5/217	51/18352	0.000333126	0.00195755	0.00107367	HTR2A/HRH2/ADRA2A/HRH3/HRH4	5
GO:0005126	GO:0005126	cytokine receptor binding	11/217	271/18352	0.000396898	0.00230849	0.00126615	JAK2/TLR9/MIF/TYK2/IL6ST/PIK3R1/CASP3/JAK1/TGFBR1/SYK/NTRK1	11
GO:0005231	GO:0005231	excitatory extracellular ligand-gated ion channel activity	4/217	30/18352	0.000409367	0.00235696	0.00129274	P2RX7/TRPV1/CHRNB2/CHRNA7	4
GO:0042166	GO:0042166	acetylcholine binding	3/217	13/18352	0.000427246	0.0024353	0.00133571	ACHE/CHRNB2/CHRNA7	3
GO:0051059	GO:0051059	NF-kappaB binding	4/217	31/18352	0.00046569	0.00262229	0.00143826	GSK3B/PPARD/HDAC2/HDAC1	4
GO:0042578	GO:0042578	phosphoric ester hydrolase activity	13/217	369/18352	0.000469252	0.00262229	0.00143826	PTPN2/HMOX1/PTPRC/CCR5/PTPN11/LRRK2/CASR/EDNRA/EPHX2/ACP1/PTPN1/CCR1/PTPN6	13
GO:0051287	GO:0051287	NAD binding	5/217	55/18352	0.000474819	0.00262764	0.0014412	PARP1/IDH1/HSD11B2/ALDH1A1/ALDH2	5
GO:0004993	GO:0004993	G protein-coupled serotonin receptor activity	4/217	34/18352	0.000667617	0.00359175	0.00196999	HTR2A/HRH2/HRH3/HRH4	4
GO:0099589	GO:0099589	serotonin receptor activity	4/217	34/18352	0.000667617	0.00359175	0.00196999	HTR2A/HRH2/HRH3/HRH4	4
GO:0036041	GO:0036041	long-chain fatty acid binding	3/217	15/18352	0.000667939	0.00359175	0.00196999	PPARG/PPARD/FABP4	3
GO:0051213	GO:0051213	dioxygenase activity	6/217	91/18352	0.000737084	0.00392652	0.00215361	PTGS2/PTGS1/ALOX5/IDO1/ALOX15/EGLN3	6
GO:0016620	GO:0016620	oxidoreductase activity, acting on the aldehyde or oxo group of donors, NAD or NADP as acceptor	4/217	35/18352	0.000746837	0.00394164	0.0021619	ALDH1A1/ALDH2/AKR1B1/AKR1B10	4
GO:0008392	GO:0008392	arachidonic acid epoxygenase activity	3/217	16/18352	0.000814936	0.00422285	0.00231613	CYP2C9/CYP2A6/CYP2C19	3
GO:0045125	GO:0045125	bioactive lipid receptor activity	3/217	16/18352	0.000814936	0.00422285	0.00231613	S1PR1/SPHK1/SPHK2	3
GO:0005324	GO:0005324	long-chain fatty acid transporter activity	3/217	17/18352	0.000980971	0.00503742	0.00276291	FABP4/FABP1/FABP5	3
GO:0098960	GO:0098960	postsynaptic neurotransmitter receptor activity	5/217	65/18352	0.00102477	0.00519872	0.00285138	HRH3/CHRNB2/DRD2/CHRNA7/HRH4	5
GO:0004896	GO:0004896	cytokine receptor activity	6/217	97/18352	0.00103062	0.00519872	0.00285138	CXCR2/CCR5/CXCR3/IL6ST/CCR1/CCR8	6
GO:0002039	GO:0002039	p53 binding	5/217	66/18352	0.00109825	0.00548703	0.00300951	HIF1A/MDM2/GSK3B/HDAC1/SMARCA4	5
GO:0019207	GO:0019207	kinase regulator activity	9/217	216/18352	0.00110703	0.00548703	0.00300951	PIK3CA/CCND1/PIK3R1/CASP3/CDK4/CCNB1/KAT2B/CCNE1/STK3	9
GO:0140375	GO:0140375	immune receptor activity	7/217	135/18352	0.00113139	0.00552287	0.00302917	CXCR2/CCR5/CXCR3/IL6ST/C5AR1/CCR1/CCR8	7
GO:0042277	GO:0042277	peptide binding	11/217	308/18352	0.00113908	0.00552287	0.00302917	PPARG/IGF1R/PIK3R1/CRHR1/OPRM1/PTGDR2/PTGES/RXRA/HCRTR1/ACHE/CHRNA7	11
GO:0000287	GO:0000287	magnesium ion binding	9/217	217/18352	0.00114333	0.00552287	0.00302917	ATP4A/HPRT1/LRRK2/CDK2/IDH1/TOP2A/EPHX2/SPHK1/STK3	9
GO:0004725	GO:0004725	protein tyrosine phosphatase activity	6/217	101/18352	0.00127127	0.0060893	0.00333984	PTPN2/PTPRC/PTPN11/ACP1/PTPN1/PTPN6	6
GO:0042169	GO:0042169	SH2 domain binding	4/217	41/18352	0.00136675	0.00649204	0.00356073	JAK2/PTK2/SYK/PTPN6	4
GO:0008391	GO:0008391	arachidonic acid monooxygenase activity	3/217	20/18352	0.00160214	0.00754728	0.00413951	CYP2C9/CYP2A6/CYP2C19	3
GO:0016903	GO:0016903	oxidoreductase activity, acting on the aldehyde or oxo group of donors	4/217	43/18352	0.00163517	0.00761037	0.00417411	ALDH1A1/ALDH2/AKR1B1/AKR1B10	4
GO:0019887	GO:0019887	protein kinase regulator activity	8/217	185/18352	0.00164224	0.00761037	0.00417411	PIK3CA/CCND1/CASP3/CDK4/CCNB1/KAT2B/CCNE1/STK3	8
GO:0070491	GO:0070491	repressing transcription factor binding	5/217	74/18352	0.00183445	0.00838249	0.0045976	PPARG/PPARA/PPARD/HDAC2/HDAC1	5
GO:0042165	GO:0042165	neurotransmitter binding	3/217	21/18352	0.00185297	0.00838249	0.0045976	ACHE/CHRNB2/CHRNA7	3
GO:0051428	GO:0051428	peptide hormone receptor binding	3/217	21/18352	0.00185297	0.00838249	0.0045976	JAK2/PTPN11/FYN	3
GO:0048156	GO:0048156	tau protein binding	4/217	45/18352	0.00193819	0.00869897	0.00477118	GSK3B/HSP90AA1/FYN/ROCK2	4
GO:0050321	GO:0050321	tau-protein kinase activity	3/217	22/18352	0.00212697	0.00947164	0.00519497	GSK3B/FYN/ROCK2	3
GO:0035258	GO:0035258	steroid hormone receptor binding	5/217	81/18352	0.00273007	0.0120631	0.00661632	PPARG/PARP1/ESR1/PRKCB/SMARCA4	5
GO:0070888	GO:0070888	E-box binding	4/217	50/18352	0.00286139	0.0125461	0.00688123	PPARG/HIF1A/HDAC1/SREBF2	4
GO:0017046	GO:0017046	peptide hormone binding	4/217	51/18352	0.00307656	0.0133866	0.00734221	IGF1R/PIK3R1/CRHR1/HCRTR1	4
GO:0001965	GO:0001965	G-protein alpha-subunit binding	3/217	26/18352	0.00346838	0.0149771	0.00821457	F2R/OPRM1/HTR2A	3
GO:0046875	GO:0046875	ephrin receptor binding	3/217	27/18352	0.00386823	0.0165781	0.00909271	FYN/PTPN1/PIK3CG	3
GO:0031072	GO:0031072	heat shock protein binding	6/217	127/18352	0.00402854	0.0171363	0.00939886	HIF1A/NR3C1/KDR/CDK1/HDAC2/ADORA1	6
GO:0008081	GO:0008081	phosphoric diester hydrolase activity	5/217	89/18352	0.00409982	0.0173104	0.00949433	HMOX1/CCR5/CASR/EDNRA/CCR1	5
GO:0004693	GO:0004693	cyclin-dependent protein serine/threonine kinase activity	3/217	29/18352	0.00474929	0.0196167	0.0107593	CDK2/CDK4/CDK1	3
GO:0090482	GO:0090482	vitamin transmembrane transporter activity	3/217	29/18352	0.00474929	0.0196167	0.0107593	ABCG2/ABCC1/RBP4	3
GO:0097472	GO:0097472	cyclin-dependent protein kinase activity	3/217	29/18352	0.00474929	0.0196167	0.0107593	CDK2/CDK4/CDK1	3
GO:0044325	GO:0044325	ion channel binding	6/217	132/18352	0.00486134	0.019935	0.0109339	LRRK2/CASR/NOS1/KCNQ1/FYN/TSPO	6
GO:0016836	GO:0016836	hydro-lyase activity	4/217	59/18352	0.00520736	0.0209997	0.0115179	CA9/CA4/CA2/CA1	4
GO:0032934	GO:0032934	sterol binding	4/217	59/18352	0.00520736	0.0209997	0.0115179	RORC/CD81/NR1H3/TSPO	4
GO:0030332	GO:0030332	cyclin binding	3/217	30/18352	0.00523151	0.0209997	0.0115179	CDK2/CDK4/CDK1	3
GO:0004721	GO:0004721	phosphoprotein phosphatase activity	7/217	179/18352	0.00549503	0.0219033	0.0120134	PTPN2/PTPRC/PTPN11/LRRK2/ACP1/PTPN1/PTPN6	7
GO:0031078	GO:0031078	histone deacetylase activity (H3-K14 specific)	2/217	10/18352	0.0058834	0.0229694	0.0125982	HDAC2/HDAC1	2
GO:0032041	GO:0032041	NAD-dependent histone deacetylase activity (H3-K14 specific)	2/217	10/18352	0.0058834	0.0229694	0.0125982	HDAC2/HDAC1	2
GO:0099528	GO:0099528	G protein-coupled neurotransmitter receptor activity	2/217	10/18352	0.0058834	0.0229694	0.0125982	HRH3/HRH4	2
GO:1990782	GO:1990782	protein tyrosine kinase binding	5/217	98/18352	0.00616059	0.023888	0.013102	PTPN2/PTPN11/PIK3R1/HSP90AA1/PTPN1	5
GO:0051721	GO:0051721	protein phosphatase 2A binding	3/217	32/18352	0.0062816	0.0241926	0.0132691	SPHK1/PTPN1/HMGCR	3
GO:0070851	GO:0070851	growth factor receptor binding	6/217	141/18352	0.00666964	0.0255147	0.0139942	JAK2/TLR9/IL6ST/PDGFRA/PDGFRB/FYN	6
GO:0004623	GO:0004623	phospholipase A2 activity	3/217	33/18352	0.0068503	0.0260311	0.0142775	PLA2G7/PLA2G4A/PLA2G1B	3
GO:0005391	GO:0005391	sodium:potassium-exchanging ATPase activity	2/217	11/18352	0.00713508	0.0262387	0.0143913	ATP12A/ATP4A	2
GO:0008556	GO:0008556	potassium transmembrane transporter activity, phosphorylative mechanism	2/217	11/18352	0.00713508	0.0262387	0.0143913	ATP12A/ATP4A	2
GO:0015643	GO:0015643	toxic substance binding	2/217	11/18352	0.00713508	0.0262387	0.0143913	EPHX2/CHRNA7	2
GO:0035256	GO:0035256	G protein-coupled glutamate receptor binding	2/217	11/18352	0.00713508	0.0262387	0.0143913	ADORA2A/FYN	2
GO:0048407	GO:0048407	platelet-derived growth factor binding	2/217	11/18352	0.00713508	0.0262387	0.0143913	PDGFRA/PDGFRB	2
GO:0008022	GO:0008022	protein C-terminus binding	7/217	189/18352	0.00733474	0.0268	0.0146992	PPARG/JAK2/TERT/ERBB2/OPRM1/TOP2A/SREBF2	7
GO:0004032	GO:0004032	alditol:NADP+ 1-oxidoreductase activity	2/217	12/18352	0.00849579	0.0295281	0.0161954	AKR1B1/AKR1B10	2
GO:0004861	GO:0004861	cyclin-dependent protein serine/threonine kinase inhibitor activity	2/217	12/18352	0.00849579	0.0295281	0.0161954	CASP3/KAT2B	2
GO:0005165	GO:0005165	neurotrophin receptor binding	2/217	12/18352	0.00849579	0.0295281	0.0161954	PIK3R1/NTRK1	2
GO:0005542	GO:0005542	folic acid binding	2/217	12/18352	0.00849579	0.0295281	0.0161954	TYMS/DHFR	2
GO:0008554	GO:0008554	sodium transmembrane transporter activity, phosphorylative mechanism	2/217	12/18352	0.00849579	0.0295281	0.0161954	ATP12A/ATP4A	2
GO:0043176	GO:0043176	amine binding	2/217	12/18352	0.00849579	0.0295281	0.0161954	SLC6A4/HTR2A	2
GO:0051378	GO:0051378	serotonin binding	2/217	12/18352	0.00849579	0.0295281	0.0161954	SLC6A4/HTR2A	2
GO:0052650	GO:0052650	NADP-retinol dehydrogenase activity	2/217	12/18352	0.00849579	0.0295281	0.0161954	AKR1B1/AKR1B10	2
GO:0005501	GO:0005501	retinoid binding	3/217	36/18352	0.0087355	0.0298158	0.0163533	RXRA/RBP4/FABP5	3
GO:0043394	GO:0043394	proteoglycan binding	3/217	36/18352	0.0087355	0.0298158	0.0163533	PTPRC/CTSB/CTSL	3
GO:0097718	GO:0097718	disordered domain specific binding	3/217	36/18352	0.0087355	0.0298158	0.0163533	MDM2/HSP90AA1/FYN	3
GO:0047485	GO:0047485	protein N-terminus binding	5/217	107/18352	0.00885925	0.0300582	0.0164862	PARP1/TERT/MDM2/HDAC1/SMARCA4	5
GO:0099094	GO:0099094	ligand-gated cation channel activity	5/217	108/18352	0.00920226	0.0310372	0.0170232	P2RX7/TRPA1/TRPV1/CHRNB2/CHRNA7	5
GO:0019840	GO:0019840	isoprenoid binding	3/217	37/18352	0.00942468	0.0314468	0.0172478	RXRA/RBP4/FABP5	3
GO:0005518	GO:0005518	collagen binding	4/217	70/18352	0.0094892	0.0314468	0.0172478	MMP9/CTSB/CTSL/ACHE	4
GO:0031491	GO:0031491	nucleosome binding	4/217	70/18352	0.0094892	0.0314468	0.0172478	HDAC2/HDAC1/SPHK2/SMARCA4	4
GO:0016653	GO:0016653	oxidoreductase activity, acting on NAD(P)H, heme protein as acceptor	2/217	13/18352	0.0099628	0.0322659	0.0176971	NOS2/NOS1	2
GO:0034236	GO:0034236	protein kinase A catalytic subunit binding	2/217	13/18352	0.0099628	0.0322659	0.0176971	GSK3B/KCNQ1	2
GO:0047372	GO:0047372	acylglycerol lipase activity	2/217	13/18352	0.0099628	0.0322659	0.0176971	FAAH/MGLL	2
GO:1990825	GO:1990825	sequence-specific mRNA binding	2/217	13/18352	0.0099628	0.0322659	0.0176971	TYMS/DHFR	2
GO:0030971	GO:0030971	receptor tyrosine kinase binding	4/217	72/18352	0.0104553	0.0336695	0.0184669	PTPN2/PTPN11/PIK3R1/PTPN1	4
GO:0016853	GO:0016853	isomerase activity	6/217	156/18352	0.0106987	0.0342598	0.0187907	MIF/ALOX15/TOP1/TOP2A/PTGES/TBXAS1	6
GO:0005230	GO:0005230	extracellular ligand-gated ion channel activity	4/217	74/18352	0.0114828	0.0361212	0.0198116	P2RX7/TRPV1/CHRNB2/CHRNA7	4
GO:0016835	GO:0016835	carbon-oxygen lyase activity	4/217	74/18352	0.0114828	0.0361212	0.0198116	CA9/CA4/CA2/CA1	4
GO:0015562	GO:0015562	efflux transmembrane transporter activity	2/217	14/18352	0.0115334	0.0361212	0.0198116	ABCG2/ABCC1	2
GO:1901338	GO:1901338	catecholamine binding	2/217	14/18352	0.0115334	0.0361212	0.0198116	ADRA2A/DRD2	2
GO:0031492	GO:0031492	nucleosomal DNA binding	3/217	40/18352	0.0116784	0.0363754	0.0199511	HDAC2/HDAC1/SMARCA4	3
GO:0019213	GO:0019213	deacetylase activity	3/217	41/18352	0.0124925	0.0384904	0.0211111	HDAC2/HDAC1/CES1	3
GO:0030159	GO:0030159	signaling receptor complex adaptor activity	3/217	41/18352	0.0124925	0.0384904	0.0211111	PTPN11/LRRK2/PIK3R1	3
GO:0044389	GO:0044389	ubiquitin-like protein ligase binding	9/217	316/18352	0.0131435	0.0391899	0.0214947	HIF1A/EGFR/AURKA/JUN/MDM2/JAK1/GSK3B/HSP90AA1/CCNB1	9
GO:0005262	GO:0005262	calcium channel activity	5/217	118/18352	0.0131483	0.0391899	0.0214947	CNR1/TRPA1/TRPV1/OPRM1/CHRNA7	5
GO:0004029	GO:0004029	aldehyde dehydrogenase (NAD+) activity	2/217	15/18352	0.013205	0.0391899	0.0214947	ALDH1A1/ALDH2	2
GO:0005161	GO:0005161	platelet-derived growth factor receptor binding	2/217	15/18352	0.013205	0.0391899	0.0214947	PDGFRA/PDGFRB	2
GO:0017136	GO:0017136	NAD-dependent histone deacetylase activity	2/217	15/18352	0.013205	0.0391899	0.0214947	HDAC2/HDAC1	2
GO:0043274	GO:0043274	phospholipase binding	2/217	15/18352	0.013205	0.0391899	0.0214947	SELE/PTPN11	2
GO:0097153	GO:0097153	cysteine-type endopeptidase activity involved in apoptotic process	2/217	15/18352	0.013205	0.0391899	0.0214947	CASP3/CASP7	2
GO:0030331	GO:0030331	estrogen receptor binding	3/217	42/18352	0.0133383	0.0391899	0.0214947	PPARG/PARP1/ESR1	3
GO:0051879	GO:0051879	Hsp90 protein binding	3/217	42/18352	0.0133383	0.0391899	0.0214947	HIF1A/NR3C1/KDR	3
GO:0046982	GO:0046982	protein heterodimerization activity	9/217	321/18352	0.0144278	0.0418421	0.0229494	HIF1A/AURKA/CHUK/PIK3R1/ERBB2/TOP2A/ADORA1/ADRA2A/IKBKB	9
GO:0000900	GO:0000900	translation repressor activity, mRNA regulatory element binding	2/217	16/18352	0.0149751	0.0418421	0.0229494	TYMS/DHFR	2
GO:0004030	GO:0004030	aldehyde dehydrogenase [NAD(P)+] activity	2/217	16/18352	0.0149751	0.0418421	0.0229494	ALDH1A1/ALDH2	2
GO:0010181	GO:0010181	FMN binding	2/217	16/18352	0.0149751	0.0418421	0.0229494	NOS2/NOS1	2
GO:0022848	GO:0022848	acetylcholine-gated cation-selective channel activity	2/217	16/18352	0.0149751	0.0418421	0.0229494	CHRNB2/CHRNA7	2
GO:0023026	GO:0023026	MHC class II protein complex binding	2/217	16/18352	0.0149751	0.0418421	0.0229494	HSP90AA1/CD81	2
GO:0034979	GO:0034979	NAD-dependent protein deacetylase activity	2/217	16/18352	0.0149751	0.0418421	0.0229494	HDAC2/HDAC1	2
GO:0047498	GO:0047498	calcium-dependent phospholipase A2 activity	2/217	16/18352	0.0149751	0.0418421	0.0229494	PLA2G4A/PLA2G1B	2
GO:0070402	GO:0070402	NADPH binding	2/217	16/18352	0.0149751	0.0418421	0.0229494	DHFR/HMGCR	2
GO:1990404	GO:1990404	protein ADP-ribosylase activity	2/217	16/18352	0.0149751	0.0418421	0.0229494	PARP1/TNKS	2
GO:0008188	GO:0008188	neuropeptide receptor activity	3/217	45/18352	0.0160678	0.0446764	0.024504	TACR1/OPRM1/TACR2	3
GO:0003951	GO:0003951	NAD+ kinase activity	2/217	17/18352	0.0168409	0.0454945	0.0249526	SPHK1/SPHK2	2
GO:0005001	GO:0005001	transmembrane receptor protein tyrosine phosphatase activity	2/217	17/18352	0.0168409	0.0454945	0.0249526	PTPRC/PTPN6	2
GO:0008553	GO:0008553	proton-exporting ATPase activity, phosphorylative mechanism	2/217	17/18352	0.0168409	0.0454945	0.0249526	ATP12A/ATP4A	2
GO:0015278	GO:0015278	calcium-release channel activity	2/217	17/18352	0.0168409	0.0454945	0.0249526	TRPA1/TRPV1	2
GO:0017081	GO:0017081	chloride channel regulator activity	2/217	17/18352	0.0168409	0.0454945	0.0249526	TRPV1/CHRNA7	2
GO:0019198	GO:0019198	transmembrane receptor protein phosphatase activity	2/217	17/18352	0.0168409	0.0454945	0.0249526	PTPRC/PTPN6	2
GO:0001046	GO:0001046	core promoter sequence-specific DNA binding	3/217	46/18352	0.0170421	0.0456056	0.0250136	NR3C1/HDAC1/SMARCA4	3
GO:0035254	GO:0035254	glutamate receptor binding	3/217	46/18352	0.0170421	0.0456056	0.0250136	ADORA2A/FYN/DRD2	3
GO:0016791	GO:0016791	phosphatase activity	8/217	277/18352	0.0175204	0.0466665	0.0255955	PTPN2/PTPRC/PTPN11/LRRK2/EPHX2/ACP1/PTPN1/PTPN6	8
GO:0005261	GO:0005261	cation channel activity	9/217	334/18352	0.0181998	0.0482507	0.0264644	CNR1/P2RX7/TRPA1/TRPV1/OPRM1/KCNQ1/CHRNB2/KCNMA1/CHRNA7	9
GO:0016209	GO:0016209	antioxidant activity	4/217	86/18352	0.0190085	0.0499302	0.0273855	MPO/PTGS2/PTGS1/FABP1	4
GO:0043178	GO:0043178	alcohol binding	4/217	86/18352	0.0190085	0.0499302	0.0273855	CD81/NR1H3/RBP4/TSPO	4

## Sheet: Sheet1
After MF weight coefficient ranking			Before MF weight coefficient ranking
Description	Weight score		Description	Pvalue
protein serine/threonine kinase activity	24287.3		nuclear receptor activity	1.3962e-20
phosphatase binding	20073.8		ligand-activated transcription factor activity	1.3962e-20
nuclear receptor activity	19550.8		protein serine/threonine kinase activity	4.49191e-14
ligand-activated transcription factor activity	19550.8		drug binding	8.8807e-14
protein tyrosine kinase activity	19374		protein tyrosine kinase activity	4.34416e-13
steroid binding	17395.7		steroid binding	1.90776e-12
hormone receptor binding	16860.2		hormone receptor binding	3.56956e-12
protein phosphatase binding	16072.9		heme binding	7.87117e-12
drug binding	14918.8		phosphatase binding	1.69078e-11
RNA polymerase II-specific DNA-binding transcription factor binding	14593.2		tetrapyrrole binding	2.31514e-11
DNA-binding transcription factor binding	14593.2		oxidoreductase activity, acting on paired donors, with incorporation or reduction of molecular oxygen	9.16429e-11
phosphoric ester hydrolase activity	14508.7		icosanoid receptor activity	1.74206e-10
hormone binding	13828.1		steroid hormone receptor activity	4.36936e-10
carboxylic ester hydrolase activity	12627.5		RNA polymerase II-specific DNA-binding transcription factor binding	4.51009e-10
heme binding	12594.5		prostaglandin receptor activity	5.14931e-10
tetrapyrrole binding	12594.5		insulin receptor substrate binding	5.14931e-10
neurotransmitter receptor activity	12142.4		histone kinase activity	5.16006e-10
amide binding	11649.7		prostanoid receptor activity	1.12169e-09
lipase activity	11340.1		G protein-coupled peptide receptor activity	2.50178e-09
transmembrane receptor protein kinase activity	10430.1		protein phosphatase binding	2.7327e-09
carboxylic acid binding	10283.2		peptide receptor activity	3.54678e-09
organic acid binding	10283.2		nuclear receptor binding	3.07002e-08
phosphatase activity	10211.1		DNA-binding transcription factor binding	3.33467e-08
steroid hormone receptor activity	10209.1		transmembrane receptor protein kinase activity	3.47461e-08
ubiquitin-like protein ligase binding	10041.9		carboxylic acid binding	3.53787e-08
protein serine/threonine/tyrosine kinase activity	10036.8		transmembrane receptor protein tyrosine kinase activity	3.8959e-08
oxidoreductase activity, acting on the CH-OH group of donors, NAD or NADP as acceptor	9923.66		protein serine/threonine/tyrosine kinase activity	4.97059e-08
oxidoreductase activity, acting on CH-OH group of donors	9923.66		hormone binding	5.59186e-08
transmembrane receptor protein tyrosine kinase activity	9728.01		non-membrane spanning protein tyrosine kinase activity	5.95628e-08
growth factor binding	9651.9		organic acid binding	7.33388e-08
non-membrane spanning protein tyrosine kinase activity	9645.99		MAP kinase activity	8.60889e-08
heat shock protein binding	9473.91		nuclear hormone receptor binding	1.45171e-07
virus receptor activity	9392.69		iron ion binding	2.44083e-07
exogenous protein binding	9392.69		steroid hydroxylase activity	2.71175e-07
oxidoreductase activity, acting on paired donors, with incorporation or reduction of molecular oxygen	9073.77		monooxygenase activity	3.26738e-07
cation channel activity	8992.11		lipase activity	4.16182e-07
peptide binding	8838.6		scaffold protein binding	5.06752e-07
phosphoprotein phosphatase activity	8808.31		transcription coactivator binding	9.6531e-07
MAP kinase kinase activity	8736.9		MAP kinase kinase activity	1.66837e-06
integrin binding	8601.38		retinoid X receptor binding	1.66837e-06
nuclear hormone receptor binding	8387.6		monocarboxylic acid binding	2.09924e-06
nuclear receptor binding	8351.37		oxidoreductase activity, acting on paired donors, with incorporation or reduction of molecular oxygen, reduced flavin or flavoprotein as one donor, and incorporation of one atom of oxygen	3.10892e-06
histone kinase activity	8279.02		NADP binding	3.24168e-06
MAP kinase activity	8087.5		1-phosphatidylinositol-3-kinase activity	3.7766e-06
cytokine receptor binding	7993.7		phospholipase activity	4.30767e-06
magnesium ion binding	7437.07		growth factor binding	5.04754e-06
protein C-terminus binding	7430.65		C-C chemokine receptor activity	6.24381e-06
G protein-coupled peptide receptor activity	7420.88		neurotransmitter receptor activity	6.81371e-06
peptide receptor activity	7420.88		C-C chemokine binding	7.81129e-06
phospholipase activity	7275.12		integrin binding	8.39589e-06
phosphoprotein binding	7236.7		phosphatidylinositol 3-kinase activity	8.73779e-06
transcription coactivator binding	7156.31		histone deacetylase binding	9.10368e-06
transcription cofactor binding	7156.31		phosphotyrosine residue binding	9.37784e-06
G protein-coupled amine receptor activity	7053.87		G protein-coupled chemoattractant receptor activity	1.18583e-05
iron ion binding	6973.42		chemokine receptor activity	1.18583e-05
postsynaptic neurotransmitter receptor activity	6907.14		retinoic acid receptor binding	1.44139e-05
monocarboxylic acid binding	6761.38		serine hydrolase activity	1.76156e-05
dioxygenase activity	6689.46		carbonate dehydratase activity	2.34321e-05
ligand-gated cation channel activity	6448.2		phosphatidylinositol 3-kinase binding	2.47197e-05
endopeptidase activity	6350.74		cyclin-dependent protein serine/threonine kinase regulator activity	2.6257e-05
protein tyrosine phosphatase activity	6276.77		transcription cofactor binding	2.94667e-05
calcium channel activity	6142.61		protein kinase C activity	3.09537e-05
G protein-coupled serotonin receptor activity	6109.39		calcium-dependent protein kinase C activity	3.09537e-05
serotonin receptor activity	6109.39		phosphatidylinositol phosphate kinase activity	3.09537e-05
carbonate dehydratase activity	6030.52		phosphatidylinositol kinase activity	3.09537e-05
hydro-lyase activity	6030.52		serine-type endopeptidase activity	3.38113e-05
carbon-oxygen lyase activity	6030.52		protein phosphorylated amino acid binding	3.68313e-05
insulin receptor substrate binding	5674.9		chemokine binding	3.99987e-05
cytokine binding	5587.35		carboxylic ester hydrolase activity	5.18899e-05
oxidoreductase activity, acting on the aldehyde or oxo group of donors, NAD or NADP as acceptor	5439.41		RNA polymerase II repressing transcription factor binding	5.36694e-05
oxidoreductase activity, acting on the aldehyde or oxo group of donors	5439.41		phosphoprotein binding	6.62849e-05
acetylcholine receptor activity	5243.23		serine-type peptidase activity	7.94721e-05
fatty acid binding	5236.59		oxidoreductase activity, acting on the CH-OH group of donors, NAD or NADP as acceptor	9.07624e-05
serine hydrolase activity	5116.99		fatty acid binding	9.15996e-05
sterol binding	5089.37		acetylcholine receptor activity	0.00011767
excitatory extracellular ligand-gated ion channel activity	5074.66		insulin receptor binding	0.000141129
extracellular ligand-gated ion channel activity	5074.66		calcium-dependent protein serine/threonine kinase activity	0.000141129
phosphotyrosine residue binding	5040.32		oxidoreductase activity, acting on CH-OH group of donors	0.000158637
protein phosphorylated amino acid binding	5040.32		calcium-dependent protein kinase activity	0.000167792
glutamate receptor binding	4967.37		oxidoreductase activity, acting on paired donors, with incorporation or reduction of molecular oxygen, NAD(P)H as one donor, and incorporation of one atom of oxygen	0.000183506
NADP binding	4965.76		oxidoreductase activity, acting on CH or CH2 groups	0.00018403
RNA polymerase II CTD heptapeptide repeat kinase activity	4959.71		ether hydrolase activity	0.00018403
oxidoreductase activity, acting on single donors with incorporation of molecular oxygen, incorporation of two atoms of oxygen	4902.45		bile acid binding	0.00018403
oxidoreductase activity, acting on single donors with incorporation of molecular oxygen	4902.45		amide binding	0.000185599
SH2 domain binding	4882.75		oxidoreductase activity, acting on single donors with incorporation of molecular oxygen, incorporation of two atoms of oxygen	0.00019791
ion channel binding	4870.55		aromatase activity	0.00019791
alcohol binding	4848.84		cytokine binding	0.000205724
G protein-coupled neurotransmitter receptor activity	4802.37		phosphatidylinositol phospholipase C activity	0.000231738
insulin receptor binding	4622.89		oxidoreductase activity, acting on single donors with incorporation of molecular oxygen	0.000231738
phosphatidylinositol 3-kinase binding	4592.34		virus receptor activity	0.000241875
Hsp90 protein binding	4559.72		exogenous protein binding	0.000241875
protein tyrosine kinase binding	4417.03		endopeptidase activity	0.000247099
phosphoric diester hydrolase activity	4297.57		hydrolase activity, acting on ether bonds	0.000250837
protein heterodimerization activity	4275.34		transferrin receptor binding	0.000250837
receptor tyrosine kinase binding	4245.61		phospholipase C activity	0.000311559
peptide hormone receptor binding	4225.53		RNA polymerase II CTD heptapeptide repeat kinase activity	0.000331536
NAD binding	4195.74		G protein-coupled amine receptor activity	0.000333126
signaling receptor complex 84.7329ptor activity	4184.91		cytokine receptor binding	0.000396898
steroid hormone receptor binding	4170.61		excitatory extracellular ligand-gated ion channel activity	0.000409367
alditol:NADP+ 1-oxidoreductase activity	4162.68		acetylcholine binding	0.000427246
NADP-retinol dehydrogenase activity	4162.68		NF-kappaB binding	0.00046569
RNA polymerase II repressing transcription factor binding	4121.56		phosphoric ester hydrolase activity	0.000469252
repressing transcription factor binding	4121.56		NAD binding	0.000474819
protein ADP-ribosylase activity	4087.74		G protein-coupled serotonin receptor activity	0.000667617
growth factor receptor binding	4085.69		serotonin receptor activity	0.000667617
immune receptor activity	3992.54		long-chain fatty acid binding	0.000667939
estrogen receptor binding	3978.5		dioxygenase activity	0.000737084
cytokine receptor activity	3956.31		oxidoreductase activity, acting on the aldehyde or oxo group of donors, NAD or NADP as acceptor	0.000746837
C-C chemokine receptor activity	3871.58		arachidonic acid epoxygenase activity	0.000814936
C-C chemokine binding	3871.58		bioactive lipid receptor activity	0.000814936
G protein-coupled chemoattractant receptor activity	3871.58		long-chain fatty acid transporter activity	0.000980971
chemokine receptor activity	3871.58		postsynaptic neurotransmitter receptor activity	0.00102477
chemokine binding	3871.58		cytokine receptor activity	0.00103062
monooxygenase activity	3855.33		p53 binding	0.00109825
retinoid X receptor binding	3807.88		kinase regulator activity	0.00110703
retinoic acid receptor binding	3807.88		immune receptor activity	0.00113139
protein N-terminus binding	3763.24		peptide binding	0.00113908
collagen binding	3740.38		magnesium ion binding	0.00114333
histone deacetylase binding	3672.42		protein tyrosine phosphatase activity	0.00127127
serine-type endopeptidase activity	3625.28		SH2 domain binding	0.00136675
serine-type peptidase activity	3625.28		arachidonic acid monooxygenase activity	0.00160214
protein phosphatase 2A binding	3615.83		oxidoreductase activity, acting on the aldehyde or oxo group of donors	0.00163517
calcium-release channel activity	3569.92		protein kinase regulator activity	0.00164224
long-chain fatty acid binding	3338.18		repressing transcription factor binding	0.00183445
G protein-coupled glutamate receptor binding	3303.46		neurotransmitter binding	0.00185297
kinase regulator activity	3204.69		peptide hormone receptor binding	0.00185297
protein kinase regulator activity	3204.69		tau protein binding	0.00193819
p53 binding	3113.3		tau-protein kinase activity	0.00212697
deacetylase activity	3093.08		steroid hormone receptor binding	0.00273007
cyclin-dependent protein serine/threonine kinase activity	3070.72		E-box binding	0.00286139
cyclin-dependent protein kinase activity	3070.72		peptide hormone binding	0.00307656
cyclin binding	3070.72		G-protein alpha-subunit binding	0.00346838
steroid hydroxylase activity	3049.92		ephrin receptor binding	0.00386823
ether hydrolase activity	2937.64		heat shock protein binding	0.00402854
hydrolase activity, acting on ether bonds	2937.64		phosphoric diester hydrolase activity	0.00409982
peptide hormone binding	2866.01		cyclin-dependent protein serine/threonine kinase activity	0.00474929
amine binding	2863.25		vitamin transmembrane transporter activity	0.00474929
serotonin binding	2863.25		cyclin-dependent protein kinase activity	0.00474929
G-protein alpha-subunit binding	2849.96		ion channel binding	0.00486134
long-chain fatty acid transporter activity	2837.27		hydro-lyase activity	0.00520736
antioxidant activity	2831.3		sterol binding	0.00520736
NF-kappaB binding	2677.14		cyclin binding	0.00523151
scaffold protein binding	2645.17		phosphoprotein phosphatase activity	0.00549503
catecholamine binding	2608.39		histone deacetylase activity (H3-K14 specific)	0.0058834
icosanoid receptor activity	2524.65		NAD-dependent histone deacetylase activity (H3-K14 specific)	0.0058834
E-box binding	2520.29		G protein-coupled neurotransmitter receptor activity	0.0058834
core promoter sequence-specific DNA binding	2495.6		protein tyrosine kinase binding	0.00616059
prostaglandin receptor activity	2453.96		protein phosphatase 2A binding	0.0062816
prostanoid receptor activity	2453.96		growth factor receptor binding	0.00666964
isomerase activity	2435.03		phospholipase A2 activity	0.0068503
chloride channel regulator activity	2309.89		sodium:potassium-exchanging ATPase activity	0.00713508
proteoglycan binding	2299.12		potassium transmembrane transporter activity, phosphorylative mechanism	0.00713508
phospholipase binding	2270.75		toxic substance binding	0.00713508
retinoid binding	2202.42		G protein-coupled glutamate receptor binding	0.00713508
isoprenoid binding	2202.42		platelet-derived growth factor binding	0.00713508
phospholipase A2 activity	2202.01		protein C-terminus binding	0.00733474
folic acid binding	2135.24		alditol:NADP+ 1-oxidoreductase activity	0.00849579
sequence-specific mRNA binding	2135.24		cyclin-dependent protein serine/threonine kinase inhibitor activity	0.00849579
translation repressor activity, mRNA regulatory element binding	2135.24		neurotrophin receptor binding	0.00849579
phosphatidylinositol phospholipase C activity	2054.95		folic acid binding	0.00849579
phospholipase C activity	2054.95		sodium transmembrane transporter activity, phosphorylative mechanism	0.00849579
oxidoreductase activity, acting on paired donors, with incorporation or reduction of molecular oxygen, NAD(P)H as one donor, and incorporation of one atom of oxygen	1995.84		amine binding	0.00849579
tau protein binding	1968.81		serotonin binding	0.00849579
oxidoreductase activity, acting on paired donors, with incorporation or reduction of molecular oxygen, reduced flavin or flavoprotein as one donor, and incorporation of one atom of oxygen	1965.55		NADP-retinol dehydrogenase activity	0.00849579
acetylcholine binding	1932.56		retinoid binding	0.0087355
neurotransmitter binding	1932.56		proteoglycan binding	0.0087355
bile acid binding	1919.11		disordered domain specific binding	0.0087355
acylglycerol lipase activity	1916.91		protein N-terminus binding	0.00885925
bioactive lipid receptor activity	1913.95		ligand-gated cation channel activity	0.00920226
NAD+ kinase activity	1877.72		isoprenoid binding	0.00942468
neuropeptide receptor activity	1844		collagen binding	0.0094892
tau-protein kinase activity	1797.4		nucleosome binding	0.0094892
ephrin receptor binding	1795.04		oxidoreductase activity, acting on NAD(P)H, heme protein as acceptor	0.0099628
cyclin-dependent protein serine/threonine kinase regulator activity	1769.36		protein kinase A catalytic subunit binding	0.0099628
arachidonic acid epoxygenase activity	1616.19		acylglycerol lipase activity	0.0099628
arachidonic acid monooxygenase activity	1616.19		sequence-specific mRNA binding	0.0099628
NADPH binding	1615.89		receptor tyrosine kinase binding	0.0104553
aromatase activity	1613.38		isomerase activity	0.0106987
protein kinase A catalytic subunit binding	1568.82		extracellular ligand-gated ion channel activity	0.0114828
disordered domain specific binding	1523.78		carbon-oxygen lyase activity	0.0114828
toxic substance binding	1516.33		efflux transmembrane transporter activity	0.0115334
calcium-dependent phospholipase A2 activity	1477.25		catecholamine binding	0.0115334
platelet-derived growth factor binding	1408.11		nucleosomal DNA binding	0.0116784
platelet-derived growth factor receptor binding	1408.11		deacetylase activity	0.0124925
neurotrophin receptor binding	1279.9		signaling receptor complex adaptor activity	0.0124925
aldehyde dehydrogenase (NAD+) activity	1276.73		ubiquitin-like protein ligase binding	0.0131435
aldehyde dehydrogenase [NAD(P)+] activity	1276.73		calcium channel activity	0.0131483
transmembrane receptor protein tyrosine phosphatase activity	1229.72		aldehyde dehydrogenase (NAD+) activity	0.013205
transmembrane receptor protein phosphatase activity	1229.72		platelet-derived growth factor receptor binding	0.013205
nucleosome binding	1215.7		NAD-dependent histone deacetylase activity	0.013205
transferrin receptor binding	1131.75		phospholipase binding	0.013205
MHC class II protein complex binding	972.85		cysteine-type endopeptidase activity involved in apoptotic process	0.013205
vitamin transmembrane transporter activity	830.787		estrogen receptor binding	0.0133383
oxidoreductase activity, acting on NAD(P)H, heme protein as acceptor	659.362		Hsp90 protein binding	0.0133383
FMN binding	659.362		protein heterodimerization activity	0.0144278
acetylcholine-gated cation-617.376ctive channel activity	440.856		translation repressor activity, mRNA regulatory element binding	0.0149751
oxidoreductase activity, acting on CH or CH2 groups	434.099		aldehyde dehydrogenase [NAD(P)+] activity	0.0149751
sodium:potassium-exchanging ATPase activity	372.856		FMN binding	0.0149751
potassium transmembrane transporter activity, phosphorylative mechanism	372.856		acetylcholine-gated cation-selective channel activity	0.0149751
sodium transmembrane transporter activity, phosphorylative mechanism	372.856		MHC class II protein complex binding	0.0149751
proton-exporting ATPase activity, phosphorylative mechanism	372.856		NAD-dependent protein deacetylase activity	0.0149751
protein kinase C activity	359.628		calcium-dependent phospholipase A2 activity	0.0149751
calcium-dependent protein kinase C activity	359.628		NADPH binding	0.0149751
calcium-dependent protein serine/threonine kinase activity	359.628		protein ADP-ribosylase activity	0.0149751
calcium-dependent protein kinase activity	359.628		neuropeptide receptor activity	0.0160678
nucleosomal DNA binding	276.842		NAD+ kinase activity	0.0168409
1-phosphatidylinositol-3-kinase activity	274.895		transmembrane receptor protein tyrosine phosphatase activity	0.0168409
phosphatidylinositol 3-kinase activity	274.895		proton-exporting ATPase activity, phosphorylative mechanism	0.0168409
phosphatidylinositol phosphate kinase activity	274.895		calcium-release channel activity	0.0168409
phosphatidylinositol kinase activity	274.895		chloride channel regulator activity	0.0168409
histone deacetylase activity (H3-K14 specific)	169.466		transmembrane receptor protein phosphatase activity	0.0168409
NAD-dependent histone deacetylase activity (H3-K14 specific)	169.466		core promoter sequence-specific DNA binding	0.0170421
NAD-dependent histone deacetylase activity	169.466		glutamate receptor binding	0.0170421
NAD-dependent protein deacetylase activity	169.466		phosphatase activity	0.0175204
efflux transmembrane transporter activity	132.456		cation channel activity	0.0181998
cyclin-dependent protein serine/threonine kinase inhibitor activity	107.376		antioxidant activity	0.0190085
cysteine-type endopeptidase activity involved in apoptotic process	41.3921		alcohol binding	0.0190085
