# Supplementary material for: The Mechanism of Lavender Essential Oil in the Treatment of Acute Colitis Based on “Quantity–Effect” Weight Coefficient Network Pharmacology
Source: Front Pharmacol. 2021 Apr 22;12:644140. doi: 10.3389/fphar.2021.644140 (PMC8107818; doi:10.3389/fphar.2021.644140)
Supplement: Supplementary file 6 [file table5.xlsx]

## Sheet: Sheet1
Description	Category
NOD2	Nucleotide Binding Oligomerization Domain Containing 2
IL6	Interleukin 6
IL10	Interleukin 10
IL23R	Interleukin 23 Receptor
IL10RA	Interleukin 10 Receptor Subunit Alpha
ABCB1	ATP Binding Cassette Subfamily B Member 1
ATG16L1	Autophagy Related 16 Like 1
IL10RB	Interleukin 10 Receptor Subunit Beta
IRGM	Immunity Related GTPase M
IRF5	Interferon Regulatory Factor 5
TNF	Tumor Necrosis Factor
INAVA	Innate Immunity Activator
MLH1	MutL Homolog 1
SMAD7	SMAD Family Member 7
CTNNB1	Catenin Beta 1
MPO	Myeloperoxidase
AKT1	AKT Serine/Threonine Kinase 1
MSH2	MutS Homolog 2
MSH6	MutS Homolog 6
TLR2	Toll Like Receptor 2
HLA-DRB1	Major Histocompatibility Complex, Class II, DR Beta 1
CXCL8	C-X-C Motif Chemokine Ligand 8
IL2	Interleukin 2
TLR4	Toll Like Receptor 4
IL1B	Interleukin 1 Beta
IFNG	Interferon Gamma
MST1	Macrophage Stimulating 1
IL4	Interleukin 4
FOXP3	Forkhead Box P3
IL17A	Interleukin 17A
TGFB1	Transforming Growth Factor Beta 1
MUC2	Mucin 2, Oligomeric Mucus/Gel-Forming
CRP	C-Reactive Protein
TP53	Tumor Protein P53
CIITA	Class II Major Histocompatibility Complex Transactivator
BTNL2	Butyrophilin Like 2
TNFSF15	TNF Superfamily Member 15
CCR6	C-C Motif Chemokine Receptor 6
IL13	Interleukin 13
IL22	Interleukin 22
IL1RN	Interleukin 1 Receptor Antagonist
ICAM1	Intercellular Adhesion Molecule 1
NOS2	Nitric Oxide Synthase 2
MMP9	Matrix Metallopeptidase 9
TCF4	Transcription Factor 4
GPR35	G Protein-Coupled Receptor 35
IL23A	Interleukin 23 Subunit Alpha
REG4	Regenerating Family Member 4
REL	REL Proto-Oncogene, NF-KB Subunit
TLR5	Toll Like Receptor 5
ZAP70	Zeta Chain Of T Cell Receptor Associated Protein Kinase 70
CTSG	Cathepsin G
MYO9B	Myosin IXB
IL1R1	Interleukin 1 Receptor Type 1
APC	APC Regulator Of WNT Signaling Pathway
STAT3	Signal Transducer And Activator Of Transcription 3
LACC1	Laccase Domain Containing 1
TPMT	Thiopurine S-Methyltransferase
TNFAIP3	TNF Alpha Induced Protein 3
PRTN3	Proteinase 3
PPARG	Peroxisome Proliferator Activated Receptor Gamma
S100A12	S100 Calcium Binding Protein A12
FASLG	Fas Ligand
DUOX2	Dual Oxidase 2
CCR3	C-C Motif Chemokine Receptor 3
BPI	Bactericidal Permeability Increasing Protein
FAS	Fas Cell Surface Death Receptor
LTF	Lactotransferrin
CLDN18	Claudin 18
SMAD3	SMAD Family Member 3
MUC12	Mucin 12, Cell Surface Associated
BRAF	B-Raf Proto-Oncogene, Serine/Threonine Kinase
SMAD4	SMAD Family Member 4
CD40LG	CD40 Ligand
LRBA	LPS Responsive Beige-Like Anchor Protein
UCN	Urocortin
PIK3CA	Phosphatidylinositol-4,5-Bisphosphate 3-Kinase Catalytic Subunit Alpha
CLDN2	Claudin 2
MIR21	MicroRNA 21
CHGA	Chromogranin A
S100A9	S100 Calcium Binding Protein A9
XIAP	X-Linked Inhibitor Of Apoptosis
HLA-B	Major Histocompatibility Complex, Class I, B
ZFP90	ZFP90 Zinc Finger Protein
MIR126	MicroRNA 126
HPS1	HPS1 Biogenesis Of Lysosomal Organelles Complex 3 Subunit 1
CTLA4	Cytotoxic T-Lymphocyte Associated Protein 4
STAT1	Signal Transducer And Activator Of Transcription 1
SLC22A4	Solute Carrier Family 22 Member 4
IL18	Interleukin 18
PLCG2	Phospholipase C Gamma 2
CCND1	Cyclin D1
MAP3K7	Mitogen-Activated Protein Kinase Kinase Kinase 7
MMP1	Matrix Metallopeptidase 1
SLC22A5	Solute Carrier Family 22 Member 5
VEGFA	Vascular Endothelial Growth Factor A
ALB	Albumin
HPS4	HPS4 Biogenesis Of Lysosomal Organelles Complex 3 Subunit 2
MASP2	Mannan Binding Lectin Serine Peptidase 2
PTGER4	Prostaglandin E Receptor 4
TIMP1	TIMP Metallopeptidase Inhibitor 1
CLDN4	Claudin 4
PLA2G2A	Phospholipase A2 Group IIA
ICOSLG	Inducible T Cell Costimulator Ligand
MIR145	MicroRNA 145
NOD1	Nucleotide Binding Oligomerization Domain Containing 1
JAK2	Janus Kinase 2
EPX	Eosinophil Peroxidase
PTGS2	Prostaglandin-Endoperoxide Synthase 2
PTPN2	Protein Tyrosine Phosphatase Non-Receptor Type 2
CD4	CD4 Molecule
H19	H19 Imprinted Maternally Expressed Transcript
RNASE3	Ribonuclease A Family Member 3
CDH1	Cadherin 1
PYY	Peptide YY
IL2RA	Interleukin 2 Receptor Subunit Alpha
CD8A	CD8a Molecule
RTEL1	Regulator Of Telomere Elongation Helicase 1
HMOX1	Heme Oxygenase 1
CARD9	Caspase Recruitment Domain Family Member 9
CCL2	C-C Motif Chemokine Ligand 2
TLR9	Toll Like Receptor 9
NFKB1	Nuclear Factor Kappa B Subunit 1
FERMT1	Fermitin Family Member 1
CARMIL2	Capping Protein Regulator And Myosin 1 Linker 2
VDR	Vitamin D Receptor
ELANE	Elastase, Neutrophil Expressed
HLA-DQB1	Major Histocompatibility Complex, Class II, DQ Beta 1
PTPN22	Protein Tyrosine Phosphatase Non-Receptor Type 22
RIPK1	Receptor Interacting Serine/Threonine Kinase 1
IL12B	Interleukin 12B
F5	Coagulation Factor V
DLG5	Discs Large MAGUK Scaffold Protein 5
IFNG-AS1	IFNG Antisense RNA 1
TFF3	Trefoil Factor 3
NLRP3	NLR Family Pyrin Domain Containing 3
MADCAM1	Mucosal Vascular Addressin Cell Adhesion Molecule 1
GPIHBP1	Glycosylphosphatidylinositol Anchored High Density Lipoprotein Binding Protein 1
DEFA5	Defensin Alpha 5
MMP2	Matrix Metallopeptidase 2
MIF	Macrophage Migration Inhibitory Factor
PRKCQ	Protein Kinase C Theta
VIP	Vasoactive Intestinal Peptide
DTNBP1	Dystrobrevin Binding Protein 1
POLE	DNA Polymerase Epsilon, Catalytic Subunit
POLD1	DNA Polymerase Delta 1, Catalytic Subunit
GALNT12	Polypeptide N-Acetylgalactosaminyltransferase 12
MT-CO1	Mitochondrially Encoded Cytochrome C Oxidase I
MLH3	MutL Homolog 3
SERPINC1	Serpin Family C Member 1
NCF4	Neutrophil Cytosolic Factor 4
IL15	Interleukin 15
ITGA4	Integrin Subunit Alpha 4
IL1RAPL2	Interleukin 1 Receptor Accessory Protein Like 2
SH2D1A	SH2 Domain Containing 1A
TGM2	Transglutaminase 2
SKIV2L	Ski2 Like RNA Helicase
CCL11	C-C Motif Chemokine Ligand 11
IBD3	Inflammatory Bowel Disease 3
IBD5	Inflammatory Bowel Disease 5
ATP12A	ATPase H+/K+ Transporting Non-Gastric Alpha2 Subunit
ATP4A	ATPase H+/K+ Transporting Subunit Alpha
FOXD2-AS1	FOXD2 Adjacent Opposite Strand RNA 1
HP	Haptoglobin
KRAS	KRAS Proto-Oncogene, GTPase
DEFB4A	Defensin Beta 4A
MIR141	MicroRNA 141
SLC11A1	Solute Carrier Family 11 Member 1
F2	Coagulation Factor II, Thrombin
IL5	Interleukin 5
IL26	Interleukin 26
SLC6A4	Solute Carrier Family 6 Member 4
TJP1	Tight Junction Protein 1
IBD2	Inflammatory Bowel Disease 2
CLDN8	Claudin 8
HLA-DRA	Major Histocompatibility Complex, Class II, DR Alpha
HIF1A	Hypoxia Inducible Factor 1 Subunit Alpha
RIPK2	Receptor Interacting Serine/Threonine Kinase 2
CD79A	CD79a Molecule
TNFRSF1A	TNF Receptor Superfamily Member 1A
CXCL2	C-X-C Motif Chemokine Ligand 2
CCN2	Cellular Communication Network Factor 2
SERPINE1	Serpin Family E Member 1
HPS5	HPS5 Biogenesis Of Lysosomal Organelles Complex 2 Subunit 2
MICA	MHC Class I Polypeptide-Related Sequence A
CXCL5	C-X-C Motif Chemokine Ligand 5
S100A8	S100 Calcium Binding Protein A8
TAC1	Tachykinin Precursor 1
HPS6	HPS6 Biogenesis Of Lysosomal Organelles Complex 2 Subunit 3
TNFRSF1B	TNF Receptor Superfamily Member 1B
FNDC4	Fibronectin Type III Domain Containing 4
APOH	Apolipoprotein H
TOR1A	Torsin Family 1 Member A
SOCS1	Suppressor Of Cytokine Signaling 1
BAX	BCL2 Associated X, Apoptosis Regulator
MTHFR	Methylenetetrahydrofolate Reductase
MMP3	Matrix Metallopeptidase 3
HLA-DQA1	Major Histocompatibility Complex, Class II, DQ Alpha 1
BACH2	BTB Domain And CNC Homolog 2
TACR1	Tachykinin Receptor 1
POLA1	DNA Polymerase Alpha 1, Catalytic Subunit
RFX5	Regulatory Factor X5
RFXANK	Regulatory Factor X Associated Ankyrin Containing Protein
RFXAP	Regulatory Factor X Associated Protein
IL1A	Interleukin 1 Alpha
TNFRSF25	TNF Receptor Superfamily Member 25
ODC1	Ornithine Decarboxylase 1
MIR143	MicroRNA 143
MIR34A	MicroRNA 34a
IL21	Interleukin 21
HLA-C	Major Histocompatibility Complex, Class I, C
VCAM1	Vascular Cell Adhesion Molecule 1
FCGR2A	Fc Fragment Of IgG Receptor IIa
NFE2L2	Nuclear Factor, Erythroid 2 Like 2
CAT	Catalase
IBD8	Inflammatory Bowel Disease 8
IBD21	Inflammatory Bowel Disease-21
AXIN2	Axin 2
PDGFRL	Platelet Derived Growth Factor Receptor Like
FUT2	Fucosyltransferase 2
SOCS3	Suppressor Of Cytokine Signaling 3
NKX2-3	NK2 Homeobox 3
MUC5AC	Mucin 5AC, Oligomeric Mucus/Gel-Forming
MUC3A	Mucin 3A, Cell Surface Associated
RELA	RELA Proto-Oncogene, NF-KB Subunit
FGF2	Fibroblast Growth Factor 2
FOS	Fos Proto-Oncogene, AP-1 Transcription Factor Subunit
ACE	Angiotensin I Converting Enzyme
HLA-A	Major Histocompatibility Complex, Class I, A
PRKCD	Protein Kinase C Delta
RASGRP1	RAS Guanyl Releasing Protein 1
CLDN5	Claudin 5
IBD7	Inflammatory Bowel Disease 7
PTGS1	Prostaglandin-Endoperoxide Synthase 1
IL12RB2	Interleukin 12 Receptor Subunit Beta 2
SELE	Selectin E
IL6R	Interleukin 6 Receptor
RET	Ret Proto-Oncogene
IL33	Interleukin 33
HGF	Hepatocyte Growth Factor
IL18RAP	Interleukin 18 Receptor Accessory Protein
MUC1	Mucin 1, Cell Surface Associated
CSF2	Colony Stimulating Factor 2
HSPA1L	Heat Shock Protein Family A (Hsp70) Member 1 Like
IBD6	Inflammatory Bowel Disease 6
IL27	Interleukin 27
CDKN2A	Cyclin Dependent Kinase Inhibitor 2A
ALOX5	Arachidonate 5-Lipoxygenase
LEP	Leptin
IL19	Interleukin 19
CD14	CD14 Molecule
CHGB	Chromogranin B
SCG2	Secretogranin II
HMGB1	High Mobility Group Box 1
LGALS3	Galectin 3
COL14A1	Collagen Type XIV Alpha 1 Chain
FCGR3A	Fc Fragment Of IgG Receptor IIIa
NLRP1	NLR Family Pyrin Domain Containing 1
KRT7	Keratin 7
NR1I2	Nuclear Receptor Subfamily 1 Group I Member 2
PECAM1	Platelet And Endothelial Cell Adhesion Molecule 1
IL37	Interleukin 37
LOC110806262	Solute Carrier Family 6 Member 4 Gene Promoter
SELP	Selectin P
SPP1	Secreted Phosphoprotein 1
CHI3L1	Chitinase 3 Like 1
TLR3	Toll Like Receptor 3
CD80	CD80 Molecule
PTPRC	Protein Tyrosine Phosphatase Receptor Type C
SLC9A3	Solute Carrier Family 9 Member A3
CXCL1	C-X-C Motif Chemokine Ligand 1
CXCL10	C-X-C Motif Chemokine Ligand 10
MUTYH	MutY DNA Glycosylase
IBD4	Inflammatory Bowel Disease 4
IBD9	Inflammatory Bowel Disease 9
MIR155	MicroRNA 155
ENTPD1	Ectonucleoside Triphosphate Diphosphohydrolase 1
NLRP6	NLR Family Pyrin Domain Containing 6
BGLAP	Bone Gamma-Carboxyglutamate Protein
NAT2	N-Acetyltransferase 2
CCL20	C-C Motif Chemokine Ligand 20
ITGB2	Integrin Subunit Beta 2
CCR9	C-C Motif Chemokine Receptor 9
EGF	Epidermal Growth Factor
NRAS	NRAS Proto-Oncogene, GTPase
GREM1	Gremlin 1, DAN Family BMP Antagonist
MIRLET7A1	MicroRNA Let-7a-1
MIR192	MicroRNA 192
MIR140	MicroRNA 140
MIR127	MicroRNA 127
IBD15	Inflammatory Bowel Disease-15
IBD18	Inflammatory Bowel Disease-18
PSC	Cholangitis, Primary Sclerosing
IBD11	Inflammatory Bowel Disease 11
IBD12	Inflammatory Bowel Disease 12
IBD16	Inflammatory Bowel Disease-16
IBD20	Inflammatory Bowel Disease-20
IBD22	Inflammatory Bowel Disease-22
IBD23	Inflammatory Bowel Disease-23
IBD24	Inflammatory Bowel Disease-24
IBD26	Inflammatory Bowel Disease-26
IBD27	Inflammatory Bowel Disease-27
NR1H4	Nuclear Receptor Subfamily 1 Group H Member 4
MICB	MHC Class I Polypeptide-Related Sequence B
MEFV	MEFV Innate Immuity Regulator, Pyrin
EGFR	Epidermal Growth Factor Receptor
CXCR2	C-X-C Motif Chemokine Receptor 2
AURKA	Aurora Kinase A
PMS2	PMS1 Homolog 2, Mismatch Repair System Component
ORMDL3	ORMDL Sphingolipid Biosynthesis Regulator 3
IL3	Interleukin 3
MAPK8	Mitogen-Activated Protein Kinase 8
CEACAM6	CEA Cell Adhesion Molecule 6
HNF4A	Hepatocyte Nuclear Factor 4 Alpha
ADIPOQ	Adiponectin, C1Q And Collagen Domain Containing
IL11	Interleukin 11
CASP10	Caspase 10
CCR5	C-C Motif Chemokine Receptor 5 (Gene/Pseudogene)
F2RL1	F2R Like Trypsin Receptor 1
AHR	Aryl Hydrocarbon Receptor
TFF1	Trefoil Factor 1
MUC6	Mucin 6, Oligomeric Mucus/Gel-Forming
ITGAL	Integrin Subunit Alpha L
DMBT1	Deleted In Malignant Brain Tumors 1
IL1RL1	Interleukin 1 Receptor Like 1
LCN2	Lipocalin 2
ALOX12	Arachidonate 12-Lipoxygenase, 12S Type
STAT4	Signal Transducer And Activator Of Transcription 4
STAT6	Signal Transducer And Activator Of Transcription 6
TTC37	Tetratricopeptide Repeat Domain 37
ADAM17	ADAM Metallopeptidase Domain 17
MAPK14	Mitogen-Activated Protein Kinase 14
NFKBIA	NFKB Inhibitor Alpha
SLC15A1	Solute Carrier Family 15 Member 1
ITGAE	Integrin Subunit Alpha E
CD40	CD40 Molecule
LGALS1	Galectin 1
MET	MET Proto-Oncogene, Receptor Tyrosine Kinase
HTR3A	5-Hydroxytryptamine Receptor 3A
JUN	Jun Proto-Oncogene, AP-1 Transcription Factor Subunit
SIAE	Sialic Acid Acetylesterase
DEFB1	Defensin Beta 1
LYST	Lysosomal Trafficking Regulator
LRRC70	Leucine Rich Repeat Containing 70
AREG	Amphiregulin
CCL7	C-C Motif Chemokine Ligand 7
DCC	DCC Netrin 1 Receptor
GCG	Glucagon
NR3C1	Nuclear Receptor Subfamily 3 Group C Member 1
CDX2	Caudal Type Homeobox 2
CXCL9	C-X-C Motif Chemokine Ligand 9
LEPR	Leptin Receptor
LTA	Lymphotoxin Alpha
CHEK2	Checkpoint Kinase 2
AP3B1	Adaptor Related Protein Complex 3 Subunit Beta 1
HPS3	HPS3 Biogenesis Of Lysosomal Organelles Complex 2 Subunit 1
IL9	Interleukin 9
CCL5	C-C Motif Chemokine Ligand 5
KIF21B	Kinesin Family Member 21B
XDH	Xanthine Dehydrogenase
SRC	SRC Proto-Oncogene, Non-Receptor Tyrosine Kinase
BCL10	BCL10 Immune Signaling Adaptor
CALCA	Calcitonin Related Polypeptide Alpha
LGR5	Leucine Rich Repeat Containing G Protein-Coupled Receptor 5
CCL25	C-C Motif Chemokine Ligand 25
F3	Coagulation Factor III, Tissue Factor
MUC4	Mucin 4, Cell Surface Associated
NOX1	NADPH Oxidase 1
SMAD2	SMAD Family Member 2
NR1H2	Nuclear Receptor Subfamily 1 Group H Member 2
IL18R1	Interleukin 18 Receptor 1
GHRL	Ghrelin And Obestatin Prepropeptide
MMP13	Matrix Metallopeptidase 13
IL17F	Interleukin 17F
BCL2L1	BCL2 Like 1
GUCY2C	Guanylate Cyclase 2C
LYZ	Lysozyme
PTEN	Phosphatase And Tensin Homolog
CXCR3	C-X-C Motif Chemokine Receptor 3
BLOC1S6	Biogenesis Of Lysosomal Organelles Complex 1 Subunit 6
CHUK	Component Of Inhibitor Of Nuclear Factor Kappa B Kinase Complex
MR1	Major Histocompatibility Complex, Class I-Related
HLA-T	Major Histocompatibility Complex, Class I, T (Pseudogene)
ITGAM	Integrin Subunit Alpha M
BVES	Blood Vessel Epicardial Substance
MIR483	MicroRNA 483
NCF1	Neutrophil Cytosolic Factor 1
EPCAM	Epithelial Cell Adhesion Molecule
MYC	MYC Proto-Oncogene, BHLH Transcription Factor
IDO1	Indoleamine 2,3-Dioxygenase 1
FGFR1OP	FGFR1 Oncogene Partner
AIRE	Autoimmune Regulator
NOTCH1	Notch Receptor 1
PSTPIP1	Proline-Serine-Threonine Phosphatase Interacting Protein 1
IL18BP	Interleukin 18 Binding Protein
RHOA	Ras Homolog Family Member A
MAGI1	Membrane Associated Guanylate Kinase, WW And PDZ Domain Containing 1
EBI3	Epstein-Barr Virus Induced 3
KRT20	Keratin 20
SELL	Selectin L
CCL3	C-C Motif Chemokine Ligand 3
PTPN11	Protein Tyrosine Phosphatase Non-Receptor Type 11
ITLN1	Intelectin 1
OCLN	Occludin
TMEFF2	Transmembrane Protein With EGF Like And Two Follistatin Like Domains 2
BBC3	BCL2 Binding Component 3
TYK2	Tyrosine Kinase 2
TFF2	Trefoil Factor 2
MIR214	MicroRNA 214
CASP1	Caspase 1
ICAM3	Intercellular Adhesion Molecule 3
CXCR4	C-X-C Motif Chemokine Receptor 4
IL2RB	Interleukin 2 Receptor Subunit Beta
F2R	Coagulation Factor II Thrombin Receptor
GSTM1	Glutathione S-Transferase Mu 1
PIGR	Polymeric Immunoglobulin Receptor
GPT	Glutamic--Pyruvic Transaminase
HSPD1	Heat Shock Protein Family D (Hsp60) Member 1
TGFA	Transforming Growth Factor Alpha
HRAS	HRas Proto-Oncogene, GTPase
GZMB	Granzyme B
PARP1	Poly(ADP-Ribose) Polymerase 1
MAPK3	Mitogen-Activated Protein Kinase 3
NDUFA13	NADH:Ubiquinone Oxidoreductase Subunit A13
CFLAR	CASP8 And FADD Like Apoptosis Regulator
FGFR3	Fibroblast Growth Factor Receptor 3
EP300	E1A Binding Protein P300
BUB1	BUB1 Mitotic Checkpoint Serine/Threonine Kinase
BUB1B	BUB1 Mitotic Checkpoint Serine/Threonine Kinase B
BRCA2	BRCA2 DNA Repair Associated
BRIP1	BRCA1 Interacting Protein C-Terminal Helicase 1
PTPRJ	Protein Tyrosine Phosphatase Receptor Type J
CFH	Complement Factor H
DLC1	DLC1 Rho GTPase Activating Protein
PTPN12	Protein Tyrosine Phosphatase Non-Receptor Type 12
RAD54B	RAD54 Homolog B
FLCN	Folliculin
CFHR1	Complement Factor H Related 1
MCC	MCC Regulator Of WNT Signaling Pathway
CFHR3	Complement Factor H Related 3
CFHR5	Complement Factor H Related 5
TMEM201	Transmembrane Protein 201
MIR34B	MicroRNA 34b
MIR26A1	MicroRNA 26a-1
MIR34C	MicroRNA 34c
MIR100	MicroRNA 100
MIR342	MicroRNA 342
MIR203A	MicroRNA 203a
MIR215	MicroRNA 215
MIR451A	MicroRNA 451a
CRCS11	Colorectal Cancer, Susceptibility To, 11
CRCS2	Colorectal Cancer, Susceptibility To, 2
CRCS5	Colorectal Cancer, Susceptibility To, 5
CRCS6	Colorectal Cancer, Susceptibility To, 6
CRCS9	Colorectal Cancer, Susceptibility To, 9
IBD25	Inflammatory Bowel Disease-25
CRCS7	Colorectal Cancer, Susceptibility To, 7
CRCS8	Colorectal Cancer, Susceptibility To, 8
NLRC4	NLR Family CARD Domain Containing 4
IGSF6	Immunoglobulin Superfamily Member 6
IGF1R	Insulin Like Growth Factor 1 Receptor
FCGR3B	Fc Fragment Of IgG Receptor IIIb
MIR146A	MicroRNA 146a
TREM1	Triggering Receptor Expressed On Myeloid Cells 1
REG3A	Regenerating Family Member 3 Alpha
TNFRSF4	TNF Receptor Superfamily Member 4
KDR	Kinase Insert Domain Receptor
FN1	Fibronectin 1
TNFRSF18	TNF Receptor Superfamily Member 18
CFB	Complement Factor B
ACKR2	Atypical Chemokine Receptor 2
FGF7	Fibroblast Growth Factor 7
IGF1	Insulin Like Growth Factor 1
BIRC3	Baculoviral IAP Repeat Containing 3
CSF3	Colony Stimulating Factor 3
HSD11B1	Hydroxysteroid 11-Beta Dehydrogenase 1
CCL4	C-C Motif Chemokine Ligand 4
POMC	Proopiomelanocortin
PSMB8	Proteasome 20S Subunit Beta 8
CX3CR1	C-X3-C Motif Chemokine Receptor 1
PDE4A	Phosphodiesterase 4A
GAPDH	Glyceraldehyde-3-Phosphate Dehydrogenase
RAC1	Rac Family Small GTPase 1
CDC42	Cell Division Cycle 42
CASP8	Caspase 8
ABCG2	ATP Binding Cassette Subfamily G Member 2 (Junior Blood Group)
CLDN7	Claudin 7
ESR1	Estrogen Receptor 1
HPRT1	Hypoxanthine Phosphoribosyltransferase 1
GSTP1	Glutathione S-Transferase Pi 1
TERT	Telomerase Reverse Transcriptase
CXCL12	C-X-C Motif Chemokine Ligand 12
CD46	CD46 Molecule
CRHR2	Corticotropin Releasing Hormone Receptor 2
HSPA2	Heat Shock Protein Family A (Hsp70) Member 2
HLA-G	Major Histocompatibility Complex, Class I, G
CLDN1	Claudin 1
HDAC9	Histone Deacetylase 9
MIR31	MicroRNA 31
TRAF6	TNF Receptor Associated Factor 6
MGMT	O-6-Methylguanine-DNA Methyltransferase
TLR1	Toll Like Receptor 1
TLR6	Toll Like Receptor 6
IL17RA	Interleukin 17 Receptor A
EPO	Erythropoietin
BCL2	BCL2 Apoptosis Regulator
SST	Somatostatin
GATA3	GATA Binding Protein 3
TPI1	Triosephosphate Isomerase 1
PRSS1	Serine Protease 1
PLAU	Plasminogen Activator, Urokinase
NTS	Neurotensin
BIRC5	Baculoviral IAP Repeat Containing 5
IL16	Interleukin 16
MLN	Motilin
CD24	CD24 Molecule
ENO1	Enolase 1
ERAP1	Endoplasmic Reticulum Aminopeptidase 1
SLAMF1	Signaling Lymphocytic Activation Molecule Family Member 1
SP140	SP140 Nuclear Body Protein
MIR193A	MicroRNA 193a
SERPINA4	Serpin Family A Member 4
IL13RA2	Interleukin 13 Receptor Subunit Alpha 2
HSPA4	Heat Shock Protein Family A (Hsp70) Member 4
ICAM2	Intercellular Adhesion Molecule 2
RUNX3	RUNX Family Transcription Factor 3
MKI67	Marker Of Proliferation Ki-67
CRH	Corticotropin Releasing Hormone
RNF114	Ring Finger Protein 114
KRT19	Keratin 19
TNFRSF9	TNF Receptor Superfamily Member 9
KRT18	Keratin 18
IL6ST	Interleukin 6 Signal Transducer
CYCS	Cytochrome C, Somatic
XBP1	X-Box Binding Protein 1
IL25	Interleukin 25
ALOX15	Arachidonate 15-Lipoxygenase
STAT5B	Signal Transducer And Activator Of Transcription 5B
ANXA1	Annexin A1
MIR200B	MicroRNA 200b
RAB27A	RAB27A, Member RAS Oncogene Family
ABCC2	ATP Binding Cassette Subfamily C Member 2
LRRK2	Leucine Rich Repeat Kinase 2
CFTR	CF Transmembrane Conductance Regulator
MIR29A	MicroRNA 29a
NT5E	5'-Nucleotidase Ecto
TOLLIP	Toll Interacting Protein
IL7R	Interleukin 7 Receptor
FOSL1	FOS Like 1, AP-1 Transcription Factor Subunit
MMP7	Matrix Metallopeptidase 7
IRF1	Interferon Regulatory Factor 1
XRCC1	X-Ray Repair Cross Complementing 1
LGALS4	Galectin 4
LCK	LCK Proto-Oncogene, Src Family Tyrosine Kinase
SLC26A3	Solute Carrier Family 26 Member 3
MYD88	MYD88 Innate Immune Signal Transduction Adaptor
CP	Ceruloplasmin
GPX2	Glutathione Peroxidase 2
INS	Insulin
GPBAR1	G Protein-Coupled Bile Acid Receptor 1
NFATC1	Nuclear Factor Of Activated T Cells 1
H2AX	H2A.X Variant Histone
PROCR	Protein C Receptor
CDKN1A	Cyclin Dependent Kinase Inhibitor 1A
NAT1	N-Acetyltransferase 1
DNMT1	DNA Methyltransferase 1
STX11	Syntaxin 11
H2AC18	H2A Clustered Histone 18
MIR196B	MicroRNA 196b
ENSG00000278769
BMP6	Bone Morphogenetic Protein 6
IGF2	Insulin Like Growth Factor 2
MIR320A	MicroRNA 320a
IFNA2	Interferon Alpha 2
YAP1	Yes Associated Protein 1
PIK3R1	Phosphoinositide-3-Kinase Regulatory Subunit 1
BIRC2	Baculoviral IAP Repeat Containing 2
LAMC2	Laminin Subunit Gamma 2
MTR	5-Methyltetrahydrofolate-Homocysteine Methyltransferase
RORC	RAR Related Orphan Receptor C
CLEC7A	C-Type Lectin Domain Containing 7A
PSMA6	Proteasome 20S Subunit Alpha 6
PLAUR	Plasminogen Activator, Urokinase Receptor
CDH3	Cadherin 3
CRHR1	Corticotropin Releasing Hormone Receptor 1
MIR19A	MicroRNA 19a
PSMD4	Proteasome 26S Subunit, Non-ATPase 4
ALPI	Alkaline Phosphatase, Intestinal
MLKL	Mixed Lineage Kinase Domain Like Pseudokinase
CD44	CD44 Molecule (Indian Blood Group)
TNFSF10	TNF Superfamily Member 10
WASHC5	WASH Complex Subunit 5
TCF7L2	Transcription Factor 7 Like 2
FADD	Fas Associated Via Death Domain
AMBP	Alpha-1-Microglobulin/Bikunin Precursor
MIR195	MicroRNA 195
MIR424	MicroRNA 424
TBX21	T-Box Transcription Factor 21
CD163	CD163 Molecule
VIL1	Villin 1
IFNGR2	Interferon Gamma Receptor 2
ANXA5	Annexin A5
GAST	Gastrin
MIR3936	MicroRNA 3936
CTSB	Cathepsin B
GUSB	Glucuronidase Beta
PRF1	Perforin 1
GAS5	Growth Arrest Specific 5
CD55	CD55 Molecule (Cromer Blood Group)
TEK	TEK Receptor Tyrosine Kinase
ITGB1	Integrin Subunit Beta 1
CD209	CD209 Molecule
IFNA1	Interferon Alpha 1
CASP3	Caspase 3
F11R	F11 Receptor
F2RL3	F2R Like Thrombin Or Trypsin Receptor 3
HLA-DPA1	Major Histocompatibility Complex, Class II, DP Alpha 1
PPARA	Peroxisome Proliferator Activated Receptor Alpha
MUC16	Mucin 16, Cell Surface Associated
MMP14	Matrix Metallopeptidase 14
DAPK1	Death Associated Protein Kinase 1
MBL2	Mannose Binding Lectin 2
ITPA	Inosine Triphosphatase
SULT1A1	Sulfotransferase Family 1A Member 1
FUT3	Fucosyltransferase 3 (Lewis Blood Group)
AGK	Acylglycerol Kinase
OR5V1	Olfactory Receptor Family 5 Subfamily V Member 1
MIR125A	MicroRNA 125a
NPR3	Natriuretic Peptide Receptor 3
UNC13D	Unc-13 Homolog D
PPM1L	Protein Phosphatase, Mg2+/Mn2+ Dependent 1L
TTC7A	Tetratricopeptide Repeat Domain 7A
ADGRE3	Adhesion G Protein-Coupled Receptor E3
MIR24-1	MicroRNA 24-1
MIR144	MicroRNA 144
CBR3-AS1	CBR3 Antisense RNA 1
CTSD	Cathepsin D
CCN4	Cellular Communication Network Factor 4
RETN	Resistin
CASP9	Caspase 9
UGT1A1	UDP Glucuronosyltransferase Family 1 Member A1
CALR	Calreticulin
NQO1	NAD(P)H Quinone Dehydrogenase 1
PSMB9	Proteasome 20S Subunit Beta 9
TAP2	Transporter 2, ATP Binding Cassette Subfamily B Member
MAPK1	Mitogen-Activated Protein Kinase 1
FASN	Fatty Acid Synthase
EZH2	Enhancer Of Zeste 2 Polycomb Repressive Complex 2 Subunit
APEX1	Apurinic/Apyrimidinic Endodeoxyribonuclease 1
CARD8	Caspase Recruitment Domain Family Member 8
NUDT15	Nudix Hydrolase 15
MAP2K1	Mitogen-Activated Protein Kinase Kinase 1
DNMT3B	DNA Methyltransferase 3 Beta
DPP4	Dipeptidyl Peptidase 4
IL4R	Interleukin 4 Receptor
CASR	Calcium Sensing Receptor
MAPK9	Mitogen-Activated Protein Kinase 9
ADORA3	Adenosine A3 Receptor
FOXO3	Forkhead Box O3
MIR124-1	MicroRNA 124-1
TMSB4X	Thymosin Beta 4 X-Linked
FFAR2	Free Fatty Acid Receptor 2
RNF186	Ring Finger Protein 186
ERBB2	Erb-B2 Receptor Tyrosine Kinase 2
RPS6KB1	Ribosomal Protein S6 Kinase B1
LRP6	LDL Receptor Related Protein 6
CD274	CD274 Molecule
CD28	CD28 Molecule
GGT1	Gamma-Glutamyltransferase 1
RHOD	Ras Homolog Family Member D
UBE4A	Ubiquitination Factor E4A
JAK3	Janus Kinase 3
AMACR	Alpha-Methylacyl-CoA Racemase
RAG2	Recombination Activating 2
CCL24	C-C Motif Chemokine Ligand 24
AGR2	Anterior Gradient 2, Protein Disulphide Isomerase Family Member
VIM	Vimentin
KRT8	Keratin 8
CAV1	Caveolin 1
EPHX1	Epoxide Hydrolase 1
TXN	Thioredoxin
SYNE1	Spectrin Repeat Containing Nuclear Envelope Protein 1
PRG2	Proteoglycan 2, Pro Eosinophil Major Basic Protein
MIR4284	MicroRNA 4284
AOC1	Amine Oxidase Copper Containing 1
STXBP2	Syntaxin Binding Protein 2
CACNA1E	Calcium Voltage-Gated Channel Subunit Alpha1 E
CEACAM5	CEA Cell Adhesion Molecule 5
CYP7A1	Cytochrome P450 Family 7 Subfamily A Member 1
CDK2	Cyclin Dependent Kinase 2
MDM2	MDM2 Proto-Oncogene
RB1	RB Transcriptional Corepressor 1
TYMS	Thymidylate Synthetase
PLG	Plasminogen
MCL1	MCL1 Apoptosis Regulator, BCL2 Family Member
ILK	Integrin Linked Kinase
CNR1	Cannabinoid Receptor 1
MMP12	Matrix Metallopeptidase 12
EGR1	Early Growth Response 1
SFRP2	Secreted Frizzled Related Protein 2
GRP	Gastrin Releasing Peptide
ZNF148	Zinc Finger Protein 148
GUCA2A	Guanylate Cyclase Activator 2A
NUP210	Nucleoporin 210
SLC2A1	Solute Carrier Family 2 Member 1
MIR27B	MicroRNA 27b
TSLP	Thymic Stromal Lymphopoietin
ETS1	ETS Proto-Oncogene 1, Transcription Factor
IL12RB1	Interleukin 12 Receptor Subunit Beta 1
IL12A	Interleukin 12A
CDK4	Cyclin Dependent Kinase 4
CHEK1	Checkpoint Kinase 1
CDKN1B	Cyclin Dependent Kinase Inhibitor 1B
LRP5	LDL Receptor Related Protein 5
CYP1A1	Cytochrome P450 Family 1 Subfamily A Member 1
CFI	Complement Factor I
KLF4	Kruppel Like Factor 4
PROM1	Prominin 1
CCNA2	Cyclin A2
GUCA2B	Guanylate Cyclase Activator 2B
WASHC4	WASH Complex Subunit 4
CD244	CD244 Molecule
DENND1B	DENN Domain Containing 1B
CCL26	C-C Motif Chemokine Ligand 26
FCGR1A	Fc Fragment Of IgG Receptor Ia
NPSR1	Neuropeptide S Receptor 1
MIR29B1	MicroRNA 29b-1
MIR221	MicroRNA 221
MIR222	MicroRNA 222
NRON	Non-Coding Repressor Of NFAT
PDGFRA	Platelet Derived Growth Factor Receptor Alpha
ITK	IL2 Inducible T Cell Kinase
JAK1	Janus Kinase 1
ITGB4	Integrin Subunit Beta 4
PNLIP	Pancreatic Lipase
DGKE	Diacylglycerol Kinase Epsilon
DLAT	Dihydrolipoamide S-Acetyltransferase
SEPSECS	Sep (O-Phosphoserine) TRNA:Sec (Selenocysteine) TRNA Synthase
RSPO1	R-Spondin 1
BAAT	Bile Acid-CoA:Amino Acid N-Acyltransferase
ALG9	ALG9 Alpha-1,2-Mannosyltransferase
TOX	Thymocyte Selection Associated High Mobility Group Box
KCNK10	Potassium Two Pore Domain Channel Subfamily K Member 10
PLA2G4F	Phospholipase A2 Group IVF
PRRT2	Proline Rich Transmembrane Protein 2
ETV5	ETS Variant Transcription Factor 5
SCG5	Secretogranin V
EPC1	Enhancer Of Polycomb Homolog 1
CDK5RAP1	CDK5 Regulatory Subunit Associated Protein 1
IRF2BP2	Interferon Regulatory Factor 2 Binding Protein 2
REG3G	Regenerating Family Member 3 Gamma
CFHR4	Complement Factor H Related 4
ALLC	Allantoicase
METTL9	Methyltransferase Like 9
WDTC1	WD And Tetratricopeptide Repeats 1
CCZ1	CCZ1 Homolog, Vacuolar Protein Trafficking And Biogenesis Associated
MIR150	MicroRNA 150
MIR17	MicroRNA 17
MIR9-1	MicroRNA 9-1
MIR199A1	MicroRNA 199a-1
MIR4435-2HG	MIR4435-2 Host Gene
MIR4500HG	MIR4500 Host Gene
GULOP	Gulonolactone (L-) Oxidase, Pseudogene
LOC100500719	HPS1, Biogenesis Of Lysosomal Organelles Complex 3 Subunit 1 Pseudogene
IGSF6-DREV1	Region Containing Immunoglobulin Superfamily, Member 6 And DREV1
ENSG00000188078
GNAS	GNAS Complex Locus
NF1	Neurofibromin 1
WRN	WRN RecQ Like Helicase
EPHA3	EPH Receptor A3
RDX	Radixin
KAT5	Lysine Acetyltransferase 5
SNAI1	Snail Family Transcriptional Repressor 1
TDGF1	Teratocarcinoma-Derived Growth Factor 1
CD59	CD59 Molecule (CD59 Blood Group)
HLA-DRB9	Major Histocompatibility Complex, Class II, DR Beta 9 (Pseudogene)
MIR223	MicroRNA 223
IFNGR1	Interferon Gamma Receptor 1
CAMP	Cathelicidin Antimicrobial Peptide
FFAR3	Free Fatty Acid Receptor 3
MIR200A	MicroRNA 200a
MIR200C	MicroRNA 200c
MIRLET7E	MicroRNA Let-7e
MMP10	Matrix Metallopeptidase 10
ACTA2	Actin Alpha 2, Smooth Muscle
C1S	Complement C1s
DSG2	Desmoglein 2
DHFR	Dihydrofolate Reductase
SOD1	Superoxide Dismutase 1
CD69	CD69 Molecule
IL21R	Interleukin 21 Receptor
PCNA	Proliferating Cell Nuclear Antigen
CCK	Cholecystokinin
PKM	Pyruvate Kinase M1/2
BMP7	Bone Morphogenetic Protein 7
CX3CL1	C-X3-C Motif Chemokine Ligand 1
OTUD3	OTU Deubiquitinase 3
CASP7	Caspase 7
MUC17	Mucin 17, Cell Surface Associated
COL7A1	Collagen Type VII Alpha 1 Chain
LAMB1	Laminin Subunit Beta 1
TNFRSF11B	TNF Receptor Superfamily Member 11b
ENPP7	Ectonucleotide Pyrophosphatase/Phosphodiesterase 7
MTOR	Mechanistic Target Of Rapamycin Kinase
DOCK8	Dedicator Of Cytokinesis 8
MIR642A	MicroRNA 642a
MIR598	MicroRNA 598
SIRT1	Sirtuin 1
ESR2	Estrogen Receptor 2
OPLAH	5-Oxoprolinase, ATP-Hydrolysing
STK11	Serine/Threonine Kinase 11
PSMG1	Proteasome Assembly Chaperone 1
CYP2D6	Cytochrome P450 Family 2 Subfamily D Member 6
IGFBP3	Insulin Like Growth Factor Binding Protein 3
IRAK1	Interleukin 1 Receptor Associated Kinase 1
AGT	Angiotensinogen
SULT2A1	Sulfotransferase Family 2A Member 1
ABCB4	ATP Binding Cassette Subfamily B Member 4
SLC10A2	Solute Carrier Family 10 Member 2
C3	Complement C3
HSPA8	Heat Shock Protein Family A (Hsp70) Member 8
MUC19	Mucin 19, Oligomeric
LAMP1	Lysosomal Associated Membrane Protein 1
BRINP3	BMP/Retinoic Acid Inducible Neural Specific 3
SLIT2	Slit Guidance Ligand 2
MUC3B	Mucin 3B, Cell Surface Associated
GAL	Galanin And GMAP Prepropeptide
TLR8	Toll Like Receptor 8
PROS1	Protein S
FHIT	Fragile Histidine Triad Diadenosine Triphosphatase
TIMP2	TIMP Metallopeptidase Inhibitor 2
KLF6	Kruppel Like Factor 6
ZEB1	Zinc Finger E-Box Binding Homeobox 1
CTSL	Cathepsin L
P2RX7	Purinergic Receptor P2X 7
TRPA1	Transient Receptor Potential Cation Channel Subfamily A Member 1
LINC01475	Long Intergenic Non-Protein Coding RNA 1475
DNMT3A	DNA Methyltransferase 3 Alpha
DVL1	Dishevelled Segment Polarity Protein 1
MAP2K5	Mitogen-Activated Protein Kinase Kinase 5
LIFR	LIF Receptor Subunit Alpha
ERCC1	ERCC Excision Repair 1, Endonuclease Non-Catalytic Subunit
MAPRE1	Microtubule Associated Protein RP/EB Family Member 1
ATG5	Autophagy Related 5
WNT2	Wnt Family Member 2
NHEJ1	Non-Homologous End Joining Factor 1
SETDB1	SET Domain Bifurcated Histone Lysine Methyltransferase 1
SRSF6	Serine And Arginine Rich Splicing Factor 6
LY9	Lymphocyte Antigen 9
AGFG1	ArfGAP With FG Repeats 1
PMEL	Premelanosome Protein
BLOC1S2	Biogenesis Of Lysosomal Organelles Complex 1 Subunit 2
PVT1	Pvt1 Oncogene
MALAT1	Metastasis Associated Lung Adenocarcinoma Transcript 1
NEAT1	Nuclear Paraspeckle Assembly Transcript 1
HOTTIP	HOXA Distal Transcript Antisense RNA
HOTAIRM1	HOXA Transcript Antisense RNA, Myeloid-Specific 1
HOXA11-AS	HOXA11 Antisense RNA
SCARNA5	Small Cajal Body-Specific RNA 5
LINC00460	Long Intergenic Non-Protein Coding RNA 460
PRKD1	Protein Kinase D1
GSK3B	Glycogen Synthase Kinase 3 Beta
CTNNA1	Catenin Alpha 1
ITGA2	Integrin Subunit Alpha 2
CTNND1	Catenin Delta 1
LOX	Lysyl Oxidase
REN	Renin
PLA2G2E	Phospholipase A2 Group IIE
PDGFRB	Platelet Derived Growth Factor Receptor Beta
JAG1	Jagged Canonical Notch Ligand 1
PCCA	Propionyl-CoA Carboxylase Subunit Alpha
CYP1A2	Cytochrome P450 Family 1 Subfamily A Member 2
BCL2L11	BCL2 Like 11
MAF	MAF BZIP Transcription Factor
ABCB11	ATP Binding Cassette Subfamily B Member 11
ERCC6	ERCC Excision Repair 6, Chromatin Remodeling Factor
FGF19	Fibroblast Growth Factor 19
SLC10A1	Solute Carrier Family 10 Member 1
FSCN1	Fascin Actin-Bundling Protein 1
SLC5A8	Solute Carrier Family 5 Member 8
S1PR4	Sphingosine-1-Phosphate Receptor 4
DNAL1	Dynein Axonemal Light Chain 1
SP100	SP100 Nuclear Antigen
SCTR	Secretin Receptor
U2AF1	U2 Small Nuclear RNA Auxiliary Factor 1
CYP8B1	Cytochrome P450 Family 8 Subfamily B Member 1
ATP8B1	ATPase Phospholipid Transporting 8B1
MAGT1	Magnesium Transporter 1
HCAR2	Hydroxycarboxylic Acid Receptor 2
SEMA6C	Semaphorin 6C
LCOR	Ligand Dependent Nuclear Receptor Corepressor
HCAR1	Hydroxycarboxylic Acid Receptor 1
BLOC1S1	Biogenesis Of Lysosomal Organelles Complex 1 Subunit 1
SCT	Secretin
NXT2	Nuclear Transport Factor 2 Like Export Factor 2
DDX53	DEAD-Box Helicase 53
BLOC1S4	Biogenesis Of Lysosomal Organelles Complex 1 Subunit 4
MT-CYB	Mitochondrially Encoded Cytochrome B
GGT2	Gamma-Glutamyltransferase 2
MIR23A	MicroRNA 23a
MIR149	MicroRNA 149
MIRLET7B	MicroRNA Let-7b
MIR10B	MicroRNA 10b
GGTLC3	Gamma-Glutamyltransferase Light Chain Family Member 3
MIR30A	MicroRNA 30a
MIR25	MicroRNA 25
MIR142	MicroRNA 142
MIR181A1	MicroRNA 181a-1
MIR182	MicroRNA 182
MIR196A1	MicroRNA 196a-1
MIRLET7I	MicroRNA Let-7i
MIR92A1	MicroRNA 92a-1
MIR139	MicroRNA 139
MIR20A	MicroRNA 20a
MIR224	MicroRNA 224
MIR338	MicroRNA 338
MIR18A	MicroRNA 18a
MIR103A1	MicroRNA 103a-1
MIR675	MicroRNA 675
MIR542	MicroRNA 542
MIR1537	MicroRNA 1537
AGER	Advanced Glycosylation End-Product Specific Receptor
VWF	Von Willebrand Factor
NCAM1	Neural Cell Adhesion Molecule 1
MIR15A	MicroRNA 15a
TGFBR2	Transforming Growth Factor Beta Receptor 2
NGF	Nerve Growth Factor
FLT1	Fms Related Receptor Tyrosine Kinase 1
CYP24A1	Cytochrome P450 Family 24 Subfamily A Member 1
SERPINB5	Serpin Family B Member 5
HTR4	5-Hydroxytryptamine Receptor 4
RASSF1	Ras Association Domain Family Member 1
CSE1L	Chromosome Segregation 1 Like
MT-CO2	Mitochondrially Encoded Cytochrome C Oxidase II
DDC	Dopa Decarboxylase
FLNA	Filamin A
C4B	Complement C4B (Chido Blood Group)
CXCR1	C-X-C Motif Chemokine Receptor 1
EDNRA	Endothelin Receptor Type A
FABP2	Fatty Acid Binding Protein 2
TGFBR1	Transforming Growth Factor Beta Receptor 1
NAMPT	Nicotinamide Phosphoribosyltransferase
IGFBP2	Insulin Like Growth Factor Binding Protein 2
CASP5	Caspase 5
BMI1	BMI1 Proto-Oncogene, Polycomb Ring Finger
APOB	Apolipoprotein B
PDCD4	Programmed Cell Death 4
ZFP36L1	ZFP36 Ring Finger Protein Like 1
SLAMF7	SLAM Family Member 7
CD48	CD48 Molecule
CEACAM7	CEA Cell Adhesion Molecule 7
ADAM30	ADAM Metallopeptidase Domain 30
MIR29B2	MicroRNA 29b-2
MUC20	Mucin 20, Cell Surface Associated
GSDMB	Gasdermin B
BSN	Bassoon Presynaptic Cytomatrix Protein
STAT5A	Signal Transducer And Activator Of Transcription 5A
HLA-E	Major Histocompatibility Complex, Class I, E
ATM	ATM Serine/Threonine Kinase
DPYD	Dihydropyrimidine Dehydrogenase
CYP3A4	Cytochrome P450 Family 3 Subfamily A Member 4
HSP90AA1	Heat Shock Protein 90 Alpha Family Class A Member 1
HPGD	15-Hydroxyprostaglandin Dehydrogenase
YES1	YES Proto-Oncogene 1, Src Family Tyrosine Kinase
ANXA2	Annexin A2
PIK3CB	Phosphatidylinositol-4,5-Bisphosphate 3-Kinase Catalytic Subunit Beta
MSN	Moesin
FURIN	Furin, Paired Basic Amino Acid Cleaving Enzyme
TYMP	Thymidine Phosphorylase
CDK1	Cyclin Dependent Kinase 1
EZR	Ezrin
TWIST1	Twist Family BHLH Transcription Factor 1
LAMP2	Lysosomal Associated Membrane Protein 2
SNAI2	Snail Family Transcriptional Repressor 2
SP1	Sp1 Transcription Factor
LGALS3BP	Galectin 3 Binding Protein
STX8	Syntaxin 8
UGT1A7	UDP Glucuronosyltransferase Family 1 Member A7
MIR132	MicroRNA 132
CDKN2B-AS1	CDKN2B Antisense RNA 1
MIRLET7F1	MicroRNA Let-7f-1
MDH2	Malate Dehydrogenase 2
PDCD1	Programmed Cell Death 1
ALPP	Alkaline Phosphatase, Placental
PRDX4	Peroxiredoxin 4
SLC44A4	Solute Carrier Family 44 Member 4
PUS10	Pseudouridine Synthase 10
PTH	Parathyroid Hormone
SERPINH1	Serpin Family H Member 1
TNFRSF6B	TNF Receptor Superfamily Member 6b
ERBB4	Erb-B2 Receptor Tyrosine Kinase 4
CCNY	Cyclin Y
TGFB2	Transforming Growth Factor Beta 2
PRKCZ	Protein Kinase C Zeta
WNT3A	Wnt Family Member 3A
TIMP3	TIMP Metallopeptidase Inhibitor 3
TRPV1	Transient Receptor Potential Cation Channel Subfamily V Member 1
THBS1	Thrombospondin 1
FZD7	Frizzled Class Receptor 7
COX5A	Cytochrome C Oxidase Subunit 5A
ELAVL1	ELAV Like RNA Binding Protein 1
FZD8	Frizzled Class Receptor 8
MIR27A	MicroRNA 27a
FCAR	Fc Fragment Of IgA Receptor
LAG3	Lymphocyte Activating 3
GLI1	GLI Family Zinc Finger 1
AP3D1	Adaptor Related Protein Complex 3 Subunit Delta 1
BLOC1S3	Biogenesis Of Lysosomal Organelles Complex 1 Subunit 3
CYP2E1	Cytochrome P450 Family 2 Subfamily E Member 1
AQP8	Aquaporin 8
HSPA5	Heat Shock Protein Family A (Hsp70) Member 5
PPARD	Peroxisome Proliferator Activated Receptor Delta
NTN1	Netrin 1
ACVR2A	Activin A Receptor Type 2A
WIF1	WNT Inhibitory Factor 1
RECK	Reversion Inducing Cysteine Rich Protein With Kazal Motifs
TRIM22	Tripartite Motif Containing 22
GCNT3	Glucosaminyl (N-Acetyl) Transferase 3, Mucin Type
KIAA1109	KIAA1109
THBD	Thrombomodulin
RAF1	Raf-1 Proto-Oncogene, Serine/Threonine Kinase
FGFR2	Fibroblast Growth Factor Receptor 2
MAP2K2	Mitogen-Activated Protein Kinase Kinase 2
IDH1	Isocitrate Dehydrogenase (NADP(+)) 1
HDAC2	Histone Deacetylase 2
PRKCA	Protein Kinase C Alpha
RARB	Retinoic Acid Receptor Beta
PRMT1	Protein Arginine Methyltransferase 1
CYP2C9	Cytochrome P450 Family 2 Subfamily C Member 9
CREB1	CAMP Responsive Element Binding Protein 1
OPRM1	Opioid Receptor Mu 1
GLI3	GLI Family Zinc Finger 3
SLC29A1	Solute Carrier Family 29 Member 1 (Augustine Blood Group)
SOX9	SRY-Box Transcription Factor 9
ABCC1	ATP Binding Cassette Subfamily C Member 1
AXIN1	Axin 1
TOP1	DNA Topoisomerase I
TLR7	Toll Like Receptor 7
TYRP1	Tyrosinase Related Protein 1
TXNRD2	Thioredoxin Reductase 2
TYR	Tyrosinase
IGFBP7	Insulin Like Growth Factor Binding Protein 7
STUB1	STIP1 Homology And U-Box Containing Protein 1
EIF4G1	Eukaryotic Translation Initiation Factor 4 Gamma 1
PSMA7	Proteasome 20S Subunit Alpha 7
ST6GAL1	ST6 Beta-Galactoside Alpha-2,6-Sialyltransferase 1
FBXW7	F-Box And WD Repeat Domain Containing 7
ATF3	Activating Transcription Factor 3
SFRP1	Secreted Frizzled Related Protein 1
MTA1	Metastasis Associated 1
PTPRT	Protein Tyrosine Phosphatase Receptor Type T
MRE11	MRE11 Homolog, Double Strand Break Repair Nuclease
RPN2	Ribophorin II
CEACAM1	CEA Cell Adhesion Molecule 1
CD63	CD63 Molecule
CD84	CD84 Molecule
EREG	Epiregulin
CLCA1	Chloride Channel Accessory 1
CEACAM3	CEA Cell Adhesion Molecule 3
TPBG	Trophoblast Glycoprotein
IFI27	Interferon Alpha Inducible Protein 27
FBLIM1	Filamin Binding LIM Protein 1
CDX1	Caudal Type Homeobox 1
TNFRSF14	TNF Receptor Superfamily Member 14
ADAD1	Adenosine Deaminase Domain Containing 1
ZPBP2	Zona Pellucida Binding Protein 2
HLA-DRB5	Major Histocompatibility Complex, Class II, DR Beta 5
TF	Transferrin
RIPK3	Receptor Interacting Serine/Threonine Kinase 3
DLD	Dihydrolipoamide Dehydrogenase
MST1R	Macrophage Stimulating 1 Receptor
GPX1	Glutathione Peroxidase 1
GSTT1	Glutathione S-Transferase Theta 1
AKT2	AKT Serine/Threonine Kinase 2
CDK6	Cyclin Dependent Kinase 6
ERBB3	Erb-B2 Receptor Tyrosine Kinase 3
FLT4	Fms Related Receptor Tyrosine Kinase 4
EPHA2	EPH Receptor A2
EPHB2	EPH Receptor B2
RAD51	RAD51 Recombinase
COMT	Catechol-O-Methyltransferase
FZD4	Frizzled Class Receptor 4
ALK	ALK Receptor Tyrosine Kinase
BRCA1	BRCA1 DNA Repair Associated
TNFRSF10B	TNF Receptor Superfamily Member 10b
ITGA6	Integrin Subunit Alpha 6
PIK3R2	Phosphoinositide-3-Kinase Regulatory Subunit 2
GRB2	Growth Factor Receptor Bound Protein 2
HDAC1	Histone Deacetylase 1
CCND2	Cyclin D2
TOP2A	DNA Topoisomerase II Alpha
WNT5A	Wnt Family Member 5A
CDH2	Cadherin 2
IL2RG	Interleukin 2 Receptor Subunit Gamma
PLK1	Polo Like Kinase 1
PAH	Phenylalanine Hydroxylase
CASP2	Caspase 2
CYP1B1	Cytochrome P450 Family 1 Subfamily B Member 1
RRM2	Ribonucleotide Reductase Regulatory Subunit M2
CDC25C	Cell Division Cycle 25C
AK2	Adenylate Kinase 2
BMP4	Bone Morphogenetic Protein 4
ZEB2	Zinc Finger E-Box Binding Homeobox 2
NME1	NME/NM23 Nucleoside Diphosphate Kinase 1
PTK2	Protein Tyrosine Kinase 2
HTR2A	5-Hydroxytryptamine Receptor 2A
IRS1	Insulin Receptor Substrate 1
P2RY12	Purinergic Receptor P2Y12
PTGER2	Prostaglandin E Receptor 2
TKT	Transketolase
PPP2R1B	Protein Phosphatase 2 Scaffold Subunit Abeta
RHO	Rhodopsin
CSK	C-Terminal Src Kinase
DIABLO	Diablo IAP-Binding Mitochondrial Protein
CCND3	Cyclin D3
ABCA1	ATP Binding Cassette Subfamily A Member 1
CACNA1G	Calcium Voltage-Gated Channel Subunit Alpha1 G
ENG	Endoglin
NRP1	Neuropilin 1
PLK4	Polo Like Kinase 4
SOX2	SRY-Box Transcription Factor 2
SOX5	SRY-Box Transcription Factor 5
FOLH1	Folate Hydrolase 1
CTBP1	C-Terminal Binding Protein 1
OGG1	8-Oxoguanine DNA Glycosylase
CDKN2B	Cyclin Dependent Kinase Inhibitor 2B
CD3G	CD3g Molecule
CCNB1	Cyclin B1
FZD6	Frizzled Class Receptor 6
ADORA1	Adenosine A1 Receptor
BDNF	Brain Derived Neurotrophic Factor
BECN1	Beclin 1
BAD	BCL2 Associated Agonist Of Cell Death
LRP1	LDL Receptor Related Protein 1
ERCC2	ERCC Excision Repair 2, TFIIH Core Complex Helicase Subunit
VEGFC	Vascular Endothelial Growth Factor C
WNT3	Wnt Family Member 3
WNT1	Wnt Family Member 1
LEF1	Lymphoid Enhancer Binding Factor 1
HTR1A	5-Hydroxytryptamine Receptor 1A
TGFB3	Transforming Growth Factor Beta 3
PRODH	Proline Dehydrogenase 1
IGF2R	Insulin Like Growth Factor 2 Receptor
SETD2	SET Domain Containing 2, Histone Lysine Methyltransferase
HTR7	5-Hydroxytryptamine Receptor 7
RAG1	Recombination Activating 1
RALA	RAS Like Proto-Oncogene A
PXN	Paxillin
PSMB7	Proteasome 20S Subunit Beta 7
MMP11	Matrix Metallopeptidase 11
E2F4	E2F Transcription Factor 4
DDIT3	DNA Damage Inducible Transcript 3
DKK1	Dickkopf WNT Signaling Pathway Inhibitor 1
SAT1	Spermidine/Spermine N1-Acetyltransferase 1
CD151	CD151 Molecule (Raph Blood Group)
GCH1	GTP Cyclohydrolase 1
ALDH3A2	Aldehyde Dehydrogenase 3 Family Member A2
MAP2K4	Mitogen-Activated Protein Kinase Kinase 4
MAP2K7	Mitogen-Activated Protein Kinase Kinase 7
ANTXR1	ANTXR Cell Adhesion Molecule 1
TCF3	Transcription Factor 3
TNFRSF10A	TNF Receptor Superfamily Member 10a
TP73	Tumor Protein P73
ZIC1	Zic Family Member 1
XRCC6	X-Ray Repair Cross Complementing 6
WNT10A	Wnt Family Member 10A
TFDP1	Transcription Factor Dp-1
TIAM1	TIAM Rac1 Associated GEF 1
PIK3R5	Phosphoinositide-3-Kinase Regulatory Subunit 5
HDC	Histidine Decarboxylase
CPE	Carboxypeptidase E
SEMA4A	Semaphorin 4A
ROS1	ROS Proto-Oncogene 1, Receptor Tyrosine Kinase
GADD45A	Growth Arrest And DNA Damage Inducible Alpha
CCKBR	Cholecystokinin B Receptor
MELK	Maternal Embryonic Leucine Zipper Kinase
BAK1	BCL2 Antagonist/Killer 1
CA9	Carbonic Anhydrase 9
ARID1A	AT-Rich Interaction Domain 1A
EPHB6	EPH Receptor B6
FABP4	Fatty Acid Binding Protein 4
UMPS	Uridine Monophosphate Synthetase
STK24	Serine/Threonine Kinase 24
THY1	Thy-1 Cell Surface Antigen
PIK3R3	Phosphoinositide-3-Kinase Regulatory Subunit 3
SERPINB2	Serpin Family B Member 2
TCF7	Transcription Factor 7
PTPN13	Protein Tyrosine Phosphatase Non-Receptor Type 13
KIF1B	Kinesin Family Member 1B
E2F1	E2F Transcription Factor 1
COL17A1	Collagen Type XVII Alpha 1 Chain
DGKB	Diacylglycerol Kinase Beta
S100A4	S100 Calcium Binding Protein A4
SFTPB	Surfactant Protein B
FZD1	Frizzled Class Receptor 1
FZD3	Frizzled Class Receptor 3
FOXM1	Forkhead Box M1
TPH1	Tryptophan Hydroxylase 1
WNT2B	Wnt Family Member 2B
XRCC5	X-Ray Repair Cross Complementing 5
WNT5B	Wnt Family Member 5B
WNT11	Wnt Family Member 11
PDGFD	Platelet Derived Growth Factor D
SLCO1B3	Solute Carrier Organic Anion Transporter Family Member 1B3
MYO1C	Myosin IC
PTGES2	Prostaglandin E Synthase 2
TBX1	T-Box Transcription Factor 1
TCOF1	Treacle Ribosome Biogenesis Factor 1
QKI	QKI, KH Domain Containing RNA Binding
KLF5	Kruppel Like Factor 5
IGLL1	Immunoglobulin Lambda Like Polypeptide 1
DCLRE1C	DNA Cross-Link Repair 1C
MSH3	MutS Homolog 3
CHSY1	Chondroitin Sulfate Synthase 1
CD82	CD82 Molecule
FZD10	Frizzled Class Receptor 10
METAP2	Methionyl Aminopeptidase 2
MARK4	Microtubule Affinity Regulating Kinase 4
MBD4	Methyl-CpG Binding Domain 4, DNA Glycosylase
ACSL5	Acyl-CoA Synthetase Long Chain Family Member 5
EXO1	Exonuclease 1
BNIP3	BCL2 Interacting Protein 3
FERMT3	Fermitin Family Member 3
MAP1LC3B	Microtubule Associated Protein 1 Light Chain 3 Beta
TRIM28	Tripartite Motif Containing 28
TPSAB1	Tryptase Alpha/Beta 1
LASP1	LIM And SH3 Protein 1
PTTG1	PTTG1 Regulator Of Sister Chromatid Separation, Securin
SLC16A7	Solute Carrier Family 16 Member 7
TBX20	T-Box Transcription Factor 20
RALGDS	Ral Guanine Nucleotide Dissociation Stimulator
TCF7L1	Transcription Factor 7 Like 1
PTPRU	Protein Tyrosine Phosphatase Receptor Type U
HAVCR1	Hepatitis A Virus Cellular Receptor 1
DCLK1	Doublecortin Like Kinase 1
DNTT	DNA Nucleotidylexotransferase
DST	Dystonin
OCA2	OCA2 Melanosomal Transmembrane Protein
GDF15	Growth Differentiation Factor 15
FPGS	Folylpolyglutamate Synthase
ALG3	ALG3 Alpha-1,3- Mannosyltransferase
ABCB5	ATP Binding Cassette Subfamily B Member 5
TPX2	TPX2 Microtubule Nucleation Factor
VTI1B	Vesicle Transport Through Interaction With T-SNAREs 1B
LGR6	Leucine Rich Repeat Containing G Protein-Coupled Receptor 6
GRPR	Gastrin Releasing Peptide Receptor
XRCC2	X-Ray Repair Cross Complementing 2
PLD3	Phospholipase D Family Member 3
SP4	Sp4 Transcription Factor
DCT	Dopachrome Tautomerase
TLR10	Toll Like Receptor 10
WNT6	Wnt Family Member 6
PHLPP2	PH Domain And Leucine Rich Repeat Protein Phosphatase 2
SLC25A22	Solute Carrier Family 25 Member 22
XRCC3	X-Ray Repair Cross Complementing 3
KDM4C	Lysine Demethylase 4C
PMAIP1	Phorbol-12-Myristate-13-Acetate-Induced Protein 1
PMS1	PMS1 Homolog 1, Mismatch Repair System Component
RAB38	RAB38, Member RAS Oncogene Family
SIL1	SIL1 Nucleotide Exchange Factor
SLAMF6	SLAM Family Member 6
SLC24A5	Solute Carrier Family 24 Member 5
KMT2C	Lysine Methyltransferase 2C
SSR2	Signal Sequence Receptor Subunit 2
EIF5A2	Eukaryotic Translation Initiation Factor 5A2
NFYB	Nuclear Transcription Factor Y Subunit Beta
RUNX1T1	RUNX1 Partner Transcriptional Co-Repressor 1
AGO2	Argonaute RISC Catalytic Component 2
AKAP12	A-Kinase Anchoring Protein 12
FARP2	FERM, ARH/RhoGEF And Pleckstrin Domain Protein 2
AP3S1	Adaptor Related Protein Complex 3 Subunit Sigma 1
KRT9	Keratin 9
KRT15	Keratin 15
TRDMT1	TRNA Aspartic Acid Methyltransferase 1
WNT16	Wnt Family Member 16
UHRF1	Ubiquitin Like With PHD And Ring Finger Domains 1
UGT1A6	UDP Glucuronosyltransferase Family 1 Member A6
USP28	Ubiquitin Specific Peptidase 28
WNT8B	Wnt Family Member 8B
PHLPP1	PH Domain And Leucine Rich Repeat Protein Phosphatase 1
PI4K2A	Phosphatidylinositol 4-Kinase Type 2 Alpha
PDPN	Podoplanin
SLC45A2	Solute Carrier Family 45 Member 2
PZP	PZP Alpha-2-Macroglobulin Like
HLTF	Helicase Like Transcription Factor
HFM1	Helicase For Meiosis 1
CTDSPL	CTD Small Phosphatase Like
DACT1	Dishevelled Binding Antagonist Of Beta Catenin 1
CPA5	Carboxypeptidase A5
SDSL	Serine Dehydratase Like
GPA33	Glycoprotein A33
DTNB	Dystrobrevin Beta
CDCP1	CUB Domain Containing Protein 1
EPB42	Erythrocyte Membrane Protein Band 4.2
TNRC6A	Trinucleotide Repeat Containing Adaptor 6A
PSMC3IP	PSMC3 Interacting Protein
LLGL1	LLGL Scribble Cell Polarity Complex Component 1
MYO1B	Myosin IB
SUPV3L1	Suv3 Like RNA Helicase
RAB32	RAB32, Member RAS Oncogene Family
RFX1	Regulatory Factor X1
RNF43	Ring Finger Protein 43
DHX36	DEAH-Box Helicase 36
NUDT21	Nudix Hydrolase 21
AIG1	Androgen Induced 1
EVL	Enah/Vasp-Like
FIP1L1	Factor Interacting With PAPOLA And CPSF1
FERMT2	Fermitin Family Member 2
AP3M1	Adaptor Related Protein Complex 3 Subunit Mu 1
FAT4	FAT Atypical Cadherin 4
TNS4	Tensin 4
HAPLN3	Hyaluronan And Proteoglycan Link Protein 3
SNAPIN	SNAP Associated Protein
MRPS18C	Mitochondrial Ribosomal Protein S18C
FUT4	Fucosyltransferase 4
TRAPPC6A	Trafficking Protein Particle Complex 6A
ZNF217	Zinc Finger Protein 217
HTR3E	5-Hydroxytryptamine Receptor 3E
MON1A	MON1 Homolog A, Secretory Trafficking Associated
NAT9	N-Acetyltransferase 9 (Putative)
MACC1	MET Transcriptional Regulator MACC1
AVEN	Apoptosis And Caspase Activation Inhibitor
PIF1	PIF1 5'-To-3' DNA Helicase
RAB9B	RAB9B, Member RAS Oncogene Family
PTPA	Protein Phosphatase 2 Phosphatase Activator
PSG2	Pregnancy Specific Beta-1-Glycoprotein 2
NEK5	NIMA Related Kinase 5
CSMD3	CUB And Sushi Multiple Domains 3
SEPTIN9	Septin 9
KXD1	KxDL Motif Containing 1
VEGFD	Vascular Endothelial Growth Factor D
USP40	Ubiquitin Specific Peptidase 40
CLDND1	Claudin Domain Containing 1
VWA2	Von Willebrand Factor A Domain Containing 2
IDNK	IDNK Gluconokinase
PRDM10	PR/SET Domain 10
PPIP5K1	Diphosphoinositol Pentakisphosphate Kinase 1
TMEM87A	Transmembrane Protein 87A
BLOC1S5	Biogenesis Of Lysosomal Organelles Complex 1 Subunit 5
ASPHD2	Aspartate Beta-Hydroxylase Domain Containing 2
ZBTB14	Zinc Finger And BTB Domain Containing 14
TMEM219	Transmembrane Protein 219
CYLC2	Cylicin 2
KRTDAP	Keratinocyte Differentiation Associated Protein
PRDM11	PR/SET Domain 11
P3H3	Prolyl 3-Hydroxylase 3
CABP5	Calcium Binding Protein 5
SEC22C	SEC22 Homolog C, Vesicle Trafficking Protein
VWA8	Von Willebrand Factor A Domain Containing 8
IGLL5	Immunoglobulin Lambda Like Polypeptide 5
MRGPRE	MAS Related GPR Family Member E
CCZ1B	CCZ1 Homolog B, Vacuolar Protein Trafficking And Biogenesis Associated
TMEM185B	Transmembrane Protein 185B
MEG3	Maternally Expressed 3
KRTAP9-2	Keratin Associated Protein 9-2
H2AC21	H2A Clustered Histone 21
TMEM221	Transmembrane Protein 221
POM121L12	POM121 Transmembrane Nucleoporin Like 12
CASC2	Cancer Susceptibility 2
COLCA2	Colorectal Cancer Associated 2
HOTAIR	HOX Transcript Antisense RNA
KCNQ1OT1	KCNQ1 Opposite Strand/Antisense Transcript 1
SNHG12	Small Nucleolar RNA Host Gene 12
COLCA1	Colorectal Cancer Associated 1
MTRNR2L8	MT-RNR2 Like 8
FER1L4	Fer-1 Like Family Member 4 (Pseudogene)
TINCR	TINCR Ubiquitin Domain Containing
TP53TG1	TP53 Target 1
LINC00472	Long Intergenic Non-Protein Coding RNA 472
TUG1	Taurine Up-Regulated 1
XIST	X Inactive Specific Transcript
UCA1	Urothelial Cancer Associated 1
PTENP1	Phosphatase And Tensin Homolog Pseudogene 1
SOX2-OT	SOX2 Overlapping Transcript
DANCR	Differentiation Antagonizing Non-Protein Coding RNA
MIR106B	MicroRNA 106b
SNHG5	Small Nucleolar RNA Host Gene 5
SNHG1	Small Nucleolar RNA Host Gene 1
HULC	Hepatocellular Carcinoma Up-Regulated Long Non-Coding RNA
MIR191	MicroRNA 191
MIR93	MicroRNA 93
MIR96	MicroRNA 96
CRNDE	Colorectal Neoplasia Differentially Expressed
MIR128-2	MicroRNA 128-2
MIR133B	MicroRNA 133b
MIR10A	MicroRNA 10a
FBXL19-AS1	FBXL19 Antisense RNA 1
MIR375	MicroRNA 375
MIR339	MicroRNA 339
MIR345	MicroRNA 345
MIR181A2	MicroRNA 181a-2
MIR32	MicroRNA 32
MIRLET7G	MicroRNA Let-7g
HNF1A-AS1	HNF1A Antisense RNA 1
HOXB-AS3	HOXB Cluster Antisense RNA 3
MRGPRG-AS1	MRGPRG Antisense RNA 1
MIR135B	MicroRNA 135b
MIR101-1	MicroRNA 101-1
MIR107	MicroRNA 107
MT-RNR2	Mitochondrially Encoded 16S RRNA
LINC00261	Long Intergenic Non-Protein Coding RNA 261
ZFAS1	ZNFX1 Antisense RNA 1
MIR183	MicroRNA 183
SNHG3	Small Nucleolar RNA Host Gene 3
PCAT1	Prostate Cancer Associated Transcript 1
MIR24-2	MicroRNA 24-2
MIR328	MicroRNA 328
MIR15B	MicroRNA 15b
MIR454	MicroRNA 454
SCARNA6	Small Cajal Body-Specific RNA 6
MIR129-2	MicroRNA 129-2
RPL34-AS1	RPL34 Antisense RNA 1 (Head To Head)
MIR7-3	MicroRNA 7-3
SNHG16	Small Nucleolar RNA Host Gene 16
SNHG17	Small Nucleolar RNA Host Gene 17
SNHG20	Small Nucleolar RNA Host Gene 20
SNORA54	Small Nucleolar RNA, H/ACA Box 54
MIR296	MicroRNA 296
CYTOR	Cytoskeleton Regulator RNA
MIR497	MicroRNA 497
HOXA-AS2	HOXA Cluster Antisense RNA 2
MIR130B	MicroRNA 130b
MIR137	MicroRNA 137
MIR106A	MicroRNA 106a
BCAR4	Breast Cancer Anti-Estrogen Resistance 4
BCYRN1	Brain Cytoplasmic RNA 1
FTX	FTX Transcript, XIST Regulator
TUSC7	Tumor Suppressor Candidate 7
MIR372	MicroRNA 372
MIR422A	MicroRNA 422a
SNHG6	Small Nucleolar RNA Host Gene 6
SOX21-AS1	SOX21 Antisense Divergent Transcript 1
MIR95	MicroRNA 95
MNX1-AS1	MNX1 Antisense RNA 1 (Head To Head)
MIR539	MicroRNA 539
DLEU7-AS1	DLEU7 Antisense RNA 1
AFAP1-AS1	AFAP1 Antisense RNA 1
CAHM	Colon Adenocarcinoma Hypermethylated
FAM83H-AS1	FAM83H Antisense RNA 1 (Head To Head)
ZEB1-AS1	ZEB1 Antisense RNA 1
LEF1-AS1	LEF1 Antisense RNA 1
LINC-PINT	Long Intergenic Non-Protein Coding RNA, P53 Induced Transcript
LINC-ROR	Long Intergenic Non-Protein Coding RNA, Regulator Of Reprogramming
POU5F1P4	POU Class 5 Homeobox 1 Pseudogene 4
MIR625	MicroRNA 625
HIF1A-AS1	HIF1A Antisense RNA 1
SBDSP1	SBDS Pseudogene 1
CASC11	Cancer Susceptibility 11
RNY1	RNA, Ro60-Associated Y1
CASC8	Cancer Susceptibility 8
BLACAT1	Bladder Cancer Associated Transcript 1
FEZF1-AS1	FEZF1 Antisense RNA 1
MACROD2-AS1	MACROD2 Antisense RNA 1
VIM-AS1	VIM Antisense RNA 1
LINC00659	Long Intergenic Non-Protein Coding RNA 659
LINC01567	Long Intergenic Non-Protein Coding RNA 1567
LINC01133	Long Intergenic Non-Protein Coding RNA 1133
FOXP4-AS1	FOXP4 Antisense RNA 1
DPP10-AS1	DPP10 Antisense RNA 1
RNY3	RNA, Ro60-Associated Y3
NORAD	Non-Coding RNA Activated By DNA Damage
NNT-AS1	NNT Antisense RNA 1
CCAT1	Colon Cancer Associated Transcript 1
TMEM238L	Transmembrane Protein 238 Like
SLC25A25-AS1	SLC25A25 Antisense RNA 1
PRNCR1	Prostate Cancer Associated Non-Coding RNA 1
HIPK1-AS1	HIPK1 Antisense RNA 1
HEIH	Hepatocellular Carcinoma Up-Regulated EZH2-Associated Long Non-Coding RNA
DLGAP4-AS1	DLGAP4 Antisense RNA 1
GAPLINC	Gastric Adenocarcinoma Associated, Positive CD44 Regulator, Long Intergenic Non-Coding RNA
GABPB1-AS1	GABPB1 Antisense RNA 1
CCAT2	Colon Cancer Associated Transcript 2
BACE1-AS	BACE1 Antisense RNA
C10orf143	Chromosome 10 Open Reading Frame 143
CASC19	Cancer Susceptibility 19
LINC00858	Long Intergenic Non-Protein Coding RNA 858
ZNF582-AS1	ZNF582 Antisense RNA 1 (Head To Head)
LINC01507	Long Intergenic Non-Protein Coding RNA 1507
NPTN-IT1	NPTN Intronic Transcript 1
PANDAR	Promoter Of CDKN1A Antisense DNA Damage Activated RNA
CLMAT3	Colorectal Liver Metastasis Associated Transcript 3
GSEC	G-Quadruplex Forming Sequence Containing LncRNA
EHHADH-AS1	EHHADH Antisense RNA 1
NCRUPAR	Non-Protein Coding RNA, Upstream Of F2R/PAR1
BANCR	BRAF-Activated Non-Protein Coding RNA
MAMDC2-AS1	MAMDC2 Antisense RNA 1
DUXAP10	Double Homeobox A Pseudogene 10
RBM5-AS1	RBM5 Antisense RNA 1
PURPL	P53 Upregulated Regulator Of P53 Levels
MROCKI	MARCKS Cis Regulating LncRNA Promoter Of Cytokines And Inflammation
GHET1	Gastric Carcinoma Proliferation Enhancing Transcript 1
AOC4P	Amine Oxidase Copper Containing 4, Pseudogene
LINC00538	Long Intergenic Non-Protein Coding RNA 538
WSPAR	WNT Signaling Pathway Activating Non-Coding RNA
TUSC8	Tumor Suppressor Candidate 8
PINCR	P53-Induced Noncoding RNA
NCF4-AS1	NCF4 Antisense RNA 1
LAMC1-AS1	LAMC1 Antisense RNA 1
SPRY4-IT1	SPRY4 Intronic Transcript 1
ENSG00000228082
BTG3-AS1	BTG3 Antisense RNA 1
LINC02223	Long Intergenic Non-Protein Coding RNA 2223
LINC02446	Long Intergenic Non-Protein Coding RNA 2446
LINC02086	Long Intergenic Non-Protein Coding RNA 2086
LINC01617	Long Intergenic Non-Protein Coding RNA 1617
DUXAP9	Double Homeobox A Pseudogene 9
ENSG00000237588
TP53COR1	Tumor Protein P53 Pathway Corepressor 1
ENSG00000260196
LOC101927278	Uncharacterized LOC101927278
SEC63P1	SEC63 Homolog, Protein Translocation Regulator Pseudogene 1
ENSG00000257241
ENSG00000266680
DACOR1	DNMT1-Associated Colon Cancer Repressed LncRNA 1
FGF7P5	Fibroblast Growth Factor 7 Pseudogene 5
LNCRNA-ATB	Long Noncoding RNA Activated By TGF-Beta
IBD19	Inflammatory Bowel Disease 19
LOC106029312	Williams-Beuren Syndrome Medial Block B Recombination Region
NLRP12	NLR Family Pyrin Domain Containing 12
B2M	Beta-2-Microglobulin
CD86	CD86 Molecule
NRIP1	Nuclear Receptor Interacting Protein 1
SLC17A5	Solute Carrier Family 17 Member 5
IRF8	Interferon Regulatory Factor 8
IL1R2	Interleukin 1 Receptor Type 2
HSPA6	Heat Shock Protein Family A (Hsp70) Member 6
RGN	Regucalcin
IL20	Interleukin 20
MTHFD1	Methylenetetrahydrofolate Dehydrogenase, Cyclohydrolase And Formyltetrahydrofolate Synthetase 1
ICOS	Inducible T Cell Costimulator
C1R	Complement C1r
CD27	CD27 Molecule
TAPBP	TAP Binding Protein
CCS	Copper Chaperone For Superoxide Dismutase
C4A	Complement C4A (Rodgers Blood Group)
ARFGAP1	ADP Ribosylation Factor GTPase Activating Protein 1
C4BPB	Complement Component 4 Binding Protein Beta
SLC23A3	Solute Carrier Family 23 Member 3
MIR146B	MicroRNA 146b
ECM1	Extracellular Matrix Protein 1
LACTB	Lactamase Beta
WNT4	Wnt Family Member 4
CFP	Complement Factor Properdin
TRA	T Cell Receptor Alpha Locus
ARPC2	Actin Related Protein 2/3 Complex Subunit 2
IL17REL	Interleukin 17 Receptor E Like
KNG1	Kininogen 1
KIT	KIT Proto-Oncogene, Receptor Tyrosine Kinase
MMP26	Matrix Metallopeptidase 26
CD36	CD36 Molecule
CCL21	C-C Motif Chemokine Ligand 21
RPL39P28	Ribosomal Protein L39 Pseudogene 28
SCYL1	SCY1 Like Pseudokinase 1
ARF1	ADP Ribosylation Factor 1
FAF1	Fas Associated Factor 1
SLC23A1	Solute Carrier Family 23 Member 1
MUC13	Mucin 13, Cell Surface Associated
SLC2A14	Solute Carrier Family 2 Member 14
MIR30C1	MicroRNA 30c-1
UCN2	Urocortin 2
RPS14P1	Ribosomal Protein S14 Pseudogene 1
NEU1	Neuraminidase 1
DEFB103B	Defensin Beta 103B
SOD2	Superoxide Dismutase 2
C5AR1	Complement C5a Receptor 1
FGF10	Fibroblast Growth Factor 10
NOTCH4	Notch Receptor 4
NR5A2	Nuclear Receptor Subfamily 5 Group A Member 2
ADORA2B	Adenosine A2b Receptor
EDN1	Endothelin 1
GOT1	Glutamic-Oxaloacetic Transaminase 1
TCN2	Transcobalamin 2
PRDM1	PR/SET Domain 1
ANPEP	Alanyl Aminopeptidase, Membrane
VSIG4	V-Set And Immunoglobulin Domain Containing 4
CDKAL1	CDK5 Regulatory Subunit Associated Protein 1 Like 1
WAS	WASP Actin Nucleation Promoting Factor
IL1RL2	Interleukin 1 Receptor Like 2
LGALS9	Galectin 9
CSF1	Colony Stimulating Factor 1
CYLD	CYLD Lysine 63 Deubiquitinase
ZGPAT	Zinc Finger CCCH-Type And G-Patch Domain Containing
MIR22	MicroRNA 22
FCGR2B	Fc Fragment Of IgG Receptor IIb
PARK7	Parkinsonism Associated Deglycase
IKZF3	IKAROS Family Zinc Finger 3
GNA12	G Protein Subunit Alpha 12
LSP1	Lymphocyte Specific Protein 1
INPP5E	Inositol Polyphosphate-5-Phosphatase E
PLCH2	Phospholipase C Eta 2
TNPO3	Transportin 3
DAP	Death Associated Protein
TNFSF8	TNF Superfamily Member 8
SLC2A4RG	SLC2A4 Regulator
MMEL1	Membrane Metalloendopeptidase Like 1
NXPE1	Neurexophilin And PC-Esterase Domain Family Member 1
ENTR1	Endosome Associated Trafficking Regulator 1
GATD3A	Glutamine Amidotransferase Like Class 1 Domain Containing 3A
C5orf66	Chromosome 5 Open Reading Frame 66
LINC00598	Long Intergenic Non-Protein Coding RNA 598
AICDA	Activation Induced Cytidine Deaminase
PI3	Peptidase Inhibitor 3
TH	Tyrosine Hydroxylase
NFKBIL1	NFKB Inhibitor Like 1
SEC16A	SEC16 Homolog A, Endoplasmic Reticulum Export Factor
FOXP2	Forkhead Box P2
HDGF	Heparin Binding Growth Factor
MYB	MYB Proto-Oncogene, Transcription Factor
SATB2	SATB Homeobox 2
TPPP	Tubulin Polymerization Promoting Protein
CEP72	Centrosomal Protein 72
FCGR2C	Fc Fragment Of IgG Receptor IIc (Gene/Pseudogene)
MROH3P	Maestro Heat Like Repeat Family Member 3, Pseudogene
VNN1	Vanin 1
ADA	Adenosine Deaminase
USP4	Ubiquitin Specific Peptidase 4
PHB	Prohibitin
MSH5	MutS Homolog 5
GPSM3	G Protein Signaling Modulator 3
EDNRB	Endothelin Receptor Type B
SERPING1	Serpin Family G Member 1
C5	Complement C5
ADAMTS13	ADAM Metallopeptidase With Thrombospondin Type 1 Motif 13
ASGR1	Asialoglycoprotein Receptor 1
C5AR2	Complement Component 5a Receptor 2
DEFB103A	Defensin Beta 103A
HOXA13	Homeobox A13
APEH	Acylaminoacyl-Peptide Hydrolase
SMURF1	SMAD Specific E3 Ubiquitin Protein Ligase 1
GART	Phosphoribosylglycinamide Formyltransferase, Phosphoribosylglycinamide Synthetase, Phosphoribosylaminoimidazole Synthetase
PFKFB4	6-Phosphofructo-2-Kinase/Fructose-2,6-Biphosphatase 4
IP6K2	Inositol Hexakisphosphate Kinase 2
IP6K1	Inositol Hexakisphosphate Kinase 1
GPR65	G Protein-Coupled Receptor 65
SBNO2	Strawberry Notch Homolog 2
MDK	Midkine
HBEGF	Heparin Binding EGF Like Growth Factor
PLA2G7	Phospholipase A2 Group VII
TBXT	T-Box Transcription Factor T
IGHE	Immunoglobulin Heavy Constant Epsilon
ATF6	Activating Transcription Factor 6
MFGE8	Milk Fat Globule-EGF Factor 8 Protein
REG1A	Regenerating Family Member 1 Alpha
HERC2	HECT And RLD Domain Containing E3 Ubiquitin Protein Ligase 2
RARRES2	Retinoic Acid Receptor Responder 2
ENO2	Enolase 2
RCL1	RNA Terminal Phosphate Cyclase Like 1
MIR429	MicroRNA 429
S1PR1	Sphingosine-1-Phosphate Receptor 1
FLOT1	Flotillin 1
IER3	Immediate Early Response 3
ETS2	ETS Proto-Oncogene 2, Transcription Factor
LTBR	Lymphotoxin Beta Receptor
CCHCR1	Coiled-Coil Alpha-Helical Rod Protein 1
USP12	Ubiquitin Specific Peptidase 12
INSL6	Insulin Like 6
INSL4	Insulin Like 4
DUOXA2	Dual Oxidase Maturation Factor 2
PNMT	Phenylethanolamine N-Methyltransferase
GMPPB	GDP-Mannose Pyrophosphorylase B
NKX3-1	NK3 Homeobox 1
UBA7	Ubiquitin Like Modifier Activating Enzyme 7
UTS2	Urotensin 2
PIM3	Pim-3 Proto-Oncogene, Serine/Threonine Kinase
SERINC3	Serine Incorporator 3
STMN3	Stathmin 3
EXOC3	Exocyst Complex Component 3
SNAPC4	Small Nuclear RNA Activating Complex Polypeptide 4
OLIG3	Oligodendrocyte Transcription Factor 3
AAMP	Angio Associated Migratory Cell Protein
ZBTB46	Zinc Finger And BTB Domain Containing 46
KCP	Kielin Cysteine Rich BMP Regulator
AMIGO3	Adhesion Molecule With Ig Like Domain 3
PRXL2B	Peroxiredoxin Like 2B
RTEL1-TNFRSF6B	RTEL1-TNFRSF6B Readthrough (NMD Candidate)
LOC100996583	Uncharacterized LOC100996583
HSD11B2	Hydroxysteroid 11-Beta Dehydrogenase 2
PON1	Paraoxonase 1
CSN1S1	Casein Alpha S1
F13A1	Coagulation Factor XIII A Chain
AQP4	Aquaporin 4
AQP7	Aquaporin 7
TRAF2	TNF Receptor Associated Factor 2
ITGAX	Integrin Subunit Alpha X
PTPRS	Protein Tyrosine Phosphatase Receptor Type S
RETNLB	Resistin Like Beta
MIR196A2	MicroRNA 196a-2
NTSR1	Neurotensin Receptor 1
GHR	Growth Hormone Receptor
ALDH1A1	Aldehyde Dehydrogenase 1 Family Member A1
MTRR	5-Methyltetrahydrofolate-Homocysteine Methyltransferase Reductase
LALBA	Lactalbumin Alpha
GPR12	G Protein-Coupled Receptor 12
ALPL	Alkaline Phosphatase, Biomineralization Associated
P4HB	Prolyl 4-Hydroxylase Subunit Beta
ARG1	Arginase 1
MVK	Mevalonate Kinase
CD19	CD19 Molecule
WT1	WT1 Transcription Factor
TNFSF11	TNF Superfamily Member 11
TPO	Thyroid Peroxidase
SCN1A	Sodium Voltage-Gated Channel Alpha Subunit 1
MASP1	Mannan Binding Lectin Serine Peptidase 1
FST	Follistatin
TARDBP	TAR DNA Binding Protein
MATK	Megakaryocyte-Associated Tyrosine Kinase
AFP	Alpha Fetoprotein
CKM	Creatine Kinase, M-Type
CTSC	Cathepsin C
SCN1B	Sodium Voltage-Gated Channel Beta Subunit 1
CR1	Complement C3b/C4b Receptor 1 (Knops Blood Group)
HRH2	Histamine Receptor H2
MTM1	Myotubularin 1
AKR1A1	Aldo-Keto Reductase Family 1 Member A1
AP2M1	Adaptor Related Protein Complex 2 Subunit Mu 1
PIGA	Phosphatidylinositol Glycan Anchor Biosynthesis Class A
PTPN3	Protein Tyrosine Phosphatase Non-Receptor Type 3
GMPR	Guanosine Monophosphate Reductase
FTCD	Formimidoyltransferase Cyclodeaminase
C7	Complement C7
C3AR1	Complement C3a Receptor 1
ASPH	Aspartate Beta-Hydroxylase
PPP2R2C	Protein Phosphatase 2 Regulatory Subunit Bgamma
PPM1K	Protein Phosphatase, Mg2+/Mn2+ Dependent 1K
RAPGEF1	Rap Guanine Nucleotide Exchange Factor 1
SLC23A2	Solute Carrier Family 23 Member 2
TIMM8A	Translocase Of Inner Mitochondrial Membrane 8A
GTF2H1	General Transcription Factor IIH Subunit 1
MMACHC	Metabolism Of Cobalamin Associated C
HR	HR Lysine Demethylase And Nuclear Receptor Corepressor
NUP107	Nucleoporin 107
TRIP11	Thyroid Hormone Receptor Interactor 11
NT5C	5', 3'-Nucleotidase, Cytosolic
MSLN	Mesothelin
MUC5B	Mucin 5B, Oligomeric Mucus/Gel-Forming
TCN1	Transcobalamin 1
CLPS	Colipase
NUP133	Nucleoporin 133
NUP85	Nucleoporin 85
ARFGAP3	ADP Ribosylation Factor GTPase Activating Protein 3
ANKH	ANKH Inorganic Pyrophosphate Transport Regulator
ASGR2	Asialoglycoprotein Receptor 2
FCN2	Ficolin 2
FCN3	Ficolin 3
PIR	Pirin
P4HA3	Prolyl 4-Hydroxylase Subunit Alpha 3
ILDR1	Immunoglobulin Like Domain Containing Receptor 1
TET3	Tet Methylcytosine Dioxygenase 3
GOLM1	Golgi Membrane Protein 1
NUP160	Nucleoporin 160
AMBN	Ameloblastin
SIGLEC8	Sialic Acid Binding Ig Like Lectin 8
PPFIBP2	PPFIA Binding Protein 2
SIGLEC5	Sialic Acid Binding Ig Like Lectin 5
TET1	Tet Methylcytosine Dioxygenase 1
HEY2	Hes Related Family BHLH Transcription Factor With YRPW Motif 2
HOGA1	4-Hydroxy-2-Oxoglutarate Aldolase 1
MIOX	Myo-Inositol Oxygenase
MUC7	Mucin 7, Secreted
RNASE2	Ribonuclease A Family Member 2
NUP37	Nucleoporin 37
AGBL5	ATP/GTP Binding Protein Like 5
VPS39	VPS39 Subunit Of HOPS Complex
RAB3IL1	RAB3A Interacting Protein Like 1
MYBPH	Myosin Binding Protein H
AGBL2	ATP/GTP Binding Protein Like 2
ZNF354A	Zinc Finger Protein 354A
RBMS2	RNA Binding Motif Single Stranded Interacting Protein 2
TCFL5	Transcription Factor Like 5
PAM16	Presequence Translocase Associated Motor 16
MRAP	Melanocortin 2 Receptor Accessory Protein
CFHR2	Complement Factor H Related 2
ARFGAP2	ADP Ribosylation Factor GTPase Activating Protein 2
ANKRD49	Ankyrin Repeat Domain 49
LIN54	Lin-54 DREAM MuvB Core Complex Component
ISG20L2	Interferon Stimulated Exonuclease Gene 20 Like 2
PATL1	PAT1 Homolog 1, Processing Body MRNA Decay Factor
ILDR2	Immunoglobulin Like Domain Containing Receptor 2
DMWD	DM1 Locus, WD Repeat Containing
NUP43	Nucleoporin 43
MEPE	Matrix Extracellular Phosphoglycoprotein
AHCTF1	AT-Hook Containing Transcription Factor 1
AGBL3	ATP/GTP Binding Protein Like 3
VILL	Villin Like
CDH26	Cadherin 26
SP6	Sp6 Transcription Factor
MUC15	Mucin 15, Cell Surface Associated
MAS1L	MAS1 Proto-Oncogene Like, G Protein-Coupled Receptor
AGBL1	ATP/GTP Binding Protein Like 1
AGBL4	ATP/GTP Binding Protein Like 4
USP50	Ubiquitin Specific Peptidase 50
DBNDD1	Dysbindin Domain Containing 1
MUCL1	Mucin Like 1
C6orf62	Chromosome 6 Open Reading Frame 62
ALPG	Alkaline Phosphatase, Germ Cell
MUC21	Mucin 21, Cell Surface Associated
FAHD2B	Fumarylacetoacetate Hydrolase Domain Containing 2B
GDPGP1	GDP-D-Glucose Phosphorylase 1
PRR18	Proline Rich 18
KAAG1	Kidney Associated Antigen 1
GET1	Guided Entry Of Tail-Anchored Proteins Factor 1
GPR33	G Protein-Coupled Receptor 33 (Gene/Pseudogene)
FRG2C	FSHD Region Gene 2 Family Member C
ARMH3	Armadillo Like Helical Domain Containing 3
MIR185	MicroRNA 185
MIR30E	MicroRNA 30e
MIR23B	MicroRNA 23b
MIR99A	MicroRNA 99a
MIR135A1	MicroRNA 135a-1
LINC01554	Long Intergenic Non-Protein Coding RNA 1554
MIR615	MicroRNA 615
MIR378A	MicroRNA 378a
MIR103A2	MicroRNA 103a-2
MIR28	MicroRNA 28
MIR324	MicroRNA 324
MIR186	MicroRNA 186
MIR574	MicroRNA 574
MIR423	MicroRNA 423
MIR29C	MicroRNA 29c
MIR151A	MicroRNA 151a
MIR455	MicroRNA 455
MIR582	MicroRNA 582
MIR486-1	MicroRNA 486-1
MIR490	MicroRNA 490
MIR4741	MicroRNA 4741
MT-TF	Mitochondrially Encoded TRNA-Phe (UUU/C)
MT-TH	Mitochondrially Encoded TRNA-His (CAU/C)
TFRC	Transferrin Receptor
CHAT	Choline O-Acetyltransferase
KLRK1	Killer Cell Lectin Like Receptor K1
ADRA2A	Adrenoceptor Alpha 2A
PRPF8	Pre-MRNA Processing Factor 8
BCL3	BCL3 Transcription Coactivator
COG6	Component Of Oligomeric Golgi Complex 6
CAMK2G	Calcium/Calmodulin Dependent Protein Kinase II Gamma
CYP21A2	Cytochrome P450 Family 21 Subfamily A Member 2
MB	Myoglobin
NAGLU	N-Acetyl-Alpha-Glucosaminidase
TUBB6	Tubulin Beta 6 Class V
RNF5	Ring Finger Protein 5
SGF29	SAGA Complex Associated Factor 29
LINC00243	Long Intergenic Non-Protein Coding RNA 243
HMGB2	High Mobility Group Box 2
PLIN2	Perilipin 2
SAA4	Serum Amyloid A4, Constitutive
PTGDR2	Prostaglandin D2 Receptor 2
CYBA	Cytochrome B-245 Alpha Chain
TRAF3IP2	TRAF3 Interacting Protein 2
SLC22A23	Solute Carrier Family 22 Member 23
RHOH	Ras Homolog Family Member H
DDR1	Discoidin Domain Receptor Tyrosine Kinase 1
GPD2	Glycerol-3-Phosphate Dehydrogenase 2
CACNA2D1	Calcium Voltage-Gated Channel Auxiliary Subunit Alpha2delta 1
VARS2	Valyl-TRNA Synthetase 2, Mitochondrial
CLIC1	Chloride Intracellular Channel 1
COL13A1	Collagen Type XIII Alpha 1 Chain
GCKR	Glucokinase Regulator
HSPA1B	Heat Shock Protein Family A (Hsp70) Member 1B
GTF2H4	General Transcription Factor IIH Subunit 4
ACTR3B	Actin Related Protein 3B
PBX2	PBX Homeobox 2
CPXM2	Carboxypeptidase X, M14 Family Member 2
PRRC2A	Proline Rich Coiled-Coil 2A
KPNA7	Karyopherin Subunit Alpha 7
CAVIN1	Caveolae Associated Protein 1
CALHM6	Calcium Homeostasis Modulator Family Member 6
MIR26B	MicroRNA 26b
HCG9	HLA Complex Group 9
HCG26	HLA Complex Group 26
MIR588	MicroRNA 588
IL13RA1	Interleukin 13 Receptor Subunit Alpha 1
RNF128	Ring Finger Protein 128
MIR499A	MicroRNA 499a
IGES	Immunoglobulin E Concentration, Serum
HPSE	Heparanase
LPL	Lipoprotein Lipase
TRPV4	Transient Receptor Potential Cation Channel Subfamily V Member 4
ANGPT1	Angiopoietin 1
TEP1	Telomerase Associated Protein 1
SLC3A2	Solute Carrier Family 3 Member 2
ZMIZ1	Zinc Finger MIZ-Type Containing 1
SERPINA1	Serpin Family A Member 1
LIF	LIF Interleukin 6 Family Cytokine
SDC1	Syndecan 1
CYP3A5	Cytochrome P450 Family 3 Subfamily A Member 5
LY86	Lymphocyte Antigen 86
SIGIRR	Single Ig And TIR Domain Containing
ITGB7	Integrin Subunit Beta 7
MMP8	Matrix Metallopeptidase 8
FKBP5	FKBP Prolyl Isomerase 5
ADORA2A	Adenosine A2a Receptor
PSD	Pleckstrin And Sec7 Domain Containing
IRF4	Interferon Regulatory Factor 4
IL32	Interleukin 32
NR4A1	Nuclear Receptor Subfamily 4 Group A Member 1
TACR2	Tachykinin Receptor 2
DAB2	DAB Adaptor Protein 2
PTGDS	Prostaglandin D2 Synthase
HLA-DPB1	Major Histocompatibility Complex, Class II, DP Beta 1
MIR122	MicroRNA 122
LEPQTL1	Leptin, Serum Levels Of
C1QTNF4	C1q And TNF Related 4
IL7	Interleukin 7
TNFSF12	TNF Superfamily Member 12
STX2	Syntaxin 2
EPN3	Epsin 3
LBP	Lipopolysaccharide Binding Protein
GPR183	G Protein-Coupled Receptor 183
S100B	S100 Calcium Binding Protein B
MAGI2	Membrane Associated Guanylate Kinase, WW And PDZ Domain Containing 2
IL22RA2	Interleukin 22 Receptor Subunit Alpha 2
IL17C	Interleukin 17C
NOS3	Nitric Oxide Synthase 3
BDKRB2	Bradykinin Receptor B2
TRAF1	TNF Receptor Associated Factor 1
DEFA6	Defensin Alpha 6
CA4	Carbonic Anhydrase 4
MIR124-3	MicroRNA 124-3
ST14	Suppression Of Tumorigenicity 14
CAMK4	Calcium/Calmodulin Dependent Protein Kinase IV
SPI1	Spi-1 Proto-Oncogene
PRSS8	Serine Protease 8
GLP2R	Glucagon Like Peptide 2 Receptor
ARRB2	Arrestin Beta 2
TNFSF14	TNF Superfamily Member 14
IL9R	Interleukin 9 Receptor
APOE	Apolipoprotein E
UBC	Ubiquitin C
G6PC3	Glucose-6-Phosphatase Catalytic Subunit 3
DBH	Dopamine Beta-Hydroxylase
VIPR1	Vasoactive Intestinal Peptide Receptor 1
ALDOB	Aldolase, Fructose-Bisphosphate B
CD160	CD160 Molecule
NOS1	Nitric Oxide Synthase 1
PAK1	P21 (RAC1) Activated Kinase 1
POSTN	Periostin
CHRNA5	Cholinergic Receptor Nicotinic Alpha 5 Subunit
PSMB10	Proteasome 20S Subunit Beta 10
CUX1	Cut Like Homeobox 1
SELPLG	Selectin P Ligand
MEP1A	Meprin A Subunit Alpha
ELF3	E74 Like ETS Transcription Factor 3
NFATC2	Nuclear Factor Of Activated T Cells 2
SLC6A14	Solute Carrier Family 6 Member 14
MARCKS	Myristoylated Alanine Rich Protein Kinase C Substrate
KHDRBS3	KH RNA Binding Domain Containing, Signal Transduction Associated 3
IL15RA	Interleukin 15 Receptor Subunit Alpha
KCNN1	Potassium Calcium-Activated Channel Subfamily N Member 1
IGHM	Immunoglobulin Heavy Constant Mu
KLKB1	Kallikrein B1
FPR1	Formyl Peptide Receptor 1
TNK2	Tyrosine Kinase Non Receptor 2
SI	Sucrase-Isomaltase
HNMT	Histamine N-Methyltransferase
NLRP7	NLR Family Pyrin Domain Containing 7
PTX3	Pentraxin 3
APOA4	Apolipoprotein A4
PTGES	Prostaglandin E Synthase
BLVRB	Biliverdin Reductase B
EPHX2	Epoxide Hydrolase 2
ACADS	Acyl-CoA Dehydrogenase Short Chain
CYP2J2	Cytochrome P450 Family 2 Subfamily J Member 2
IL17RD	Interleukin 17 Receptor D
APLN	Apelin
BLK	BLK Proto-Oncogene, Src Family Tyrosine Kinase
CASP14	Caspase 14
EDN2	Endothelin 2
IKBKB	Inhibitor Of Nuclear Factor Kappa B Kinase Subunit Beta
VDAC1	Voltage Dependent Anion Channel 1
STK39	Serine/Threonine Kinase 39
PARD3	Par-3 Family Cell Polarity Regulator
TAGLN	Transgelin
CXCL3	C-X-C Motif Chemokine Ligand 3
PHEX	Phosphate Regulating Endopeptidase Homolog X-Linked
TNPO1	Transportin 1
CARD16	Caspase Recruitment Domain Family Member 16
IL36A	Interleukin 36 Alpha
PMCH	Pro-Melanin Concentrating Hormone
TRG	T Cell Receptor Gamma Locus
IL24	Interleukin 24
CREM	CAMP Responsive Element Modulator
TBXAS1	Thromboxane A Synthase 1
PLA2G4A	Phospholipase A2 Group IVA
GSR	Glutathione-Disulfide Reductase
ID1	Inhibitor Of DNA Binding 1, HLH Protein
IFITM3	Interferon Induced Transmembrane Protein 3
ADCYAP1	Adenylate Cyclase Activating Polypeptide 1
SERPINB1	Serpin Family B Member 1
MFSD2A	Major Facilitator Superfamily Domain Containing 2A
C1GALT1C1	C1GALT1 Specific Chaperone 1
LTB	Lymphotoxin Beta
MAP3K8	Mitogen-Activated Protein Kinase Kinase Kinase 8
ADCY7	Adenylate Cyclase 7
SULT1A2	Sulfotransferase Family 1A Member 2
MTMR3	Myotubularin Related Protein 3
HORMAD2	HORMA Domain Containing 2
POU5F1	POU Class 5 Homeobox 1
SLC16A1	Solute Carrier Family 16 Member 1
DES	Desmin
[truncated: 2,764 more rows]
